# Supplementary material for: Global gene expression profiling of brown to white adipose tissue transformation in sheep reveals novel transcriptional components linked to adipose remodeling
Source: BMC Genomics. 2015 Mar 19;16(1):215. doi: 10.1186/s12864-015-1405-8 (PMC4407871; doi:10.1186/s12864-015-1405-8)
Supplement: Additional file 4: Table S3. — Normalized counts of genes from perirenal adipose tissue at postnatal days −2, 0, 0.5, 1, 2, 4 and 14. [file 12864_2015_1405_MOESM4_ESM.xlsx]

## Sheet: Sheet 1
Additional file 4: Table S3
Gene_name	HGNC Symbol	Day -2	Day 0	Day 0.5	Day 1	Day 2	Day 4	Day 14
1520401A03Rik	MED1	6.78191	5.01284	3.22973	5.37817	3.69529	5.73554	3.52182
1700007B14Rik	No gene found	0.968844	1.00257	2.15316	0	2.77146	1.91185	0.880455
4930444P10Rik	No gene found	55.2241	38.0976	33.3739	35.4959	36.029	28.6777	46.6641
4930523C07Rik	KIAA0040	7.75075	6.01541	2.15316	4.30254	0.923821	1.91185	0
A16A1	ALDH16A1	60.0683	60.1541	57.0586	81.7482	60.0484	62.135	7.04364
A16L2	ATG16L2	4.84422	2.00514	4.30631	2.15127	0.923821	1.91185	9.685
A1AG	ORM1	15.5015	2.00514	0	0	0	0	0
A1AT	SERPINA1	699.505	10.0257	0	2.15127	0.923821	0	0.880455
A1CF	A1CF	3.87537	2.00514	3.22973	2.15127	3.69529	1.91185	0.880455
A1M	No gene found	1.93769	3.0077	3.22973	6.45381	4.61911	0.955923	16.7286
A2AP	SERPINF2	13.5638	2.00514	1.07658	2.15127	0.923821	0	0
A2GL	LRG1	3.87537	0	1.07658	0	0	0	0
A2MG	A2M	44.5668	6.01541	4.30631	8.60508	9.23821	14.3388	16.7286
A2ML1	A2ML1	8.71959	3.0077	4.30631	7.52944	5.54293	10.5151	3.52182
A3LT2	ABO	0	0	1.07658	0	0	0	0
A4	APP	101.729	121.311	55.982	49.4792	62.8199	43.9724	34.3377
A4GCT	A4GNT	0	0	0	0	0	0	0.880455
AA1R	ADORA1	4.84422	5.01284	4.30631	9.68071	3.69529	9.55923	5.28273
AA2BR	ADORA2B	2.90653	6.01541	6.45947	3.2269	6.46675	3.82369	3.52182
AA3R	ADORA3	3.87537	6.01541	4.30631	10.7563	9.23821	8.6033	14.9677
AAA1	SLC7A10	4.84422	7.01798	3.22973	2.15127	15.705	18.1625	14.0873
AAAD	AADAC	3.87537	6.01541	7.53604	7.52944	4.61911	6.69146	10.5655
AAAS	AAAS	10.6573	17.0437	17.2252	7.52944	15.705	19.1185	14.0873
AAAT	SLC1A5	36.8161	62.1592	33.3739	62.3868	60.9722	40.1488	53.7077
AACS	AACS	111.417	81.208	97.9686	76.3701	72.9819	248.54	55.4687
AADAT	AADAT	107.542	92.2363	66.7478	78.5213	71.1342	64.0468	56.3491
AAGAB	AAGAB	1.93769	1.00257	0	0	1.84764	0	0
AAKB1	PRKAB1	19.3769	12.0308	11.8424	8.60508	4.61911	9.55923	8.80455
AAKB2	PRKAB2	0	0	0	0	0	0.955923	0.880455
AAKG1	PRKAG1	6.78191	4.01027	3.22973	6.45381	0.923821	5.73554	1.76091
AAKG2	PRKAG2	93.009	67.1721	27.991	23.664	36.029	43.9724	14.9677
AAKG3	PRKAG3	0	0	0	1.07563	0	0.955923	0
AAMP	AAMP	124.981	110.282	127.036	115.093	84.9916	109.931	172.569
AAPK1	PRKAA1	16.4703	13.0334	10.7658	18.2858	8.31439	13.3829	16.7286
AAPK2	PRKAA2	6.78191	9.02311	1.07658	4.30254	3.69529	0	0
AASD1	AARSD1	159.859	118.303	114.117	86.0508	81.2963	140.521	177.852
AASS	AASS	5.81306	7.01798	1.07658	2.15127	7.39057	2.86777	3.52182
AATC	GOT1	501.861	599.536	524.293	151.665	228.184	216.039	37.8596
AATC2	GOT1L1	4.84422	3.0077	8.61262	15.0589	13.8573	13.3829	33.4573
AATF	AATF	3.87537	11.0282	19.3784	7.52944	9.23821	5.73554	7.04364
AATM	GOT2	140.482	131.336	76.437	74.2188	62.8199	41.1047	8.80455
AB12B	ABHD12B	100.76	247.634	127.036	141.984	364.909	232.289	230.679
AB1IP	APBB1IP	26.1588	17.0437	35.5271	33.3447	32.3337	37.281	10.5655
ABC3B	APOBEC3B	59.0995	24.0616	39.8334	41.9498	37.8767	42.0606	76.5996
ABC3G	APOBEC3G	103.666	91.2337	35.5271	68.8406	81.2963	44.9284	31.6964
ABCA1	ABCA1	146.295	180.462	104.428	117.244	214.327	111.843	182.254
ABCA3	ABCA3	3.87537	6.01541	6.45947	8.60508	1.84764	4.77961	5.28273
ABCA4	ABCA4	48.4422	65.1669	64.5947	22.5883	32.3337	24.854	35.2182
ABCA5	ABCA5	6.78191	6.01541	4.30631	7.52944	0	0.955923	9.685
ABCA6	ABCA6	21.3146	12.0308	5.38289	12.9076	24.9432	22.9421	55.4687
ABCA7	ABCA7	8.71959	2.00514	13.9955	4.30254	5.54293	8.6033	5.28273
ABCA9		11.6261	18.0462	12.9189	32.269	17.5526	26.7658	53.7077
ABCAA	ABCA10	4.84422	1.00257	3.22973	5.37817	4.61911	5.73554	7.04364
ABCAC	ABCA12	1.93769	4.01027	1.07658	2.15127	1.84764	0.955923	0.880455
ABCAD	ABCA13	3.87537	1.00257	5.38289	0	0.923821	0	0.880455
ABCB7	ABCB7	68.7879	72.1849	55.982	45.1767	48.0387	42.0606	14.9677
ABCB8	ABCB8	5.81306	14.036	4.30631	8.60508	5.54293	4.77961	0
ABCB9	ABCB9	0.968844	5.01284	1.07658	0	4.61911	5.73554	10.5655
ABCBA	ABCB10	15.5015	20.0514	15.0721	15.0589	17.5526	9.55923	22.0114
ABCBB	ABCB11	0.968844	0	0	0	0	0	0.880455
ABCC8	ABCC8	8.71959	5.01284	8.61262	7.52944	8.31439	8.6033	2.64136
ABCC9	ABCC9	12.595	6.01541	11.8424	15.0589	16.6288	10.5151	14.9677
ABCCB	ABCC11	0	1.00257	0	0	0	0.955923	0
ABCD1	ABCD1	0.968844	4.01027	1.07658	1.07563	0	1.91185	0
ABCD2	ABCD2	0	1.00257	8.61262	13.9833	8.31439	6.69146	9.685
ABCD3	ABCD3	18.408	14.036	18.3018	9.68071	17.5526	12.427	1.76091
ABCD4	ABCD4	4.84422	5.01284	3.22973	5.37817	5.54293	5.73554	7.92409
ABCE1	ABCE1	43.598	55.1412	46.2928	25.8152	31.4099	43.0165	14.9677
ABCF1	ABCF1	17.4392	15.0385	41.9865	18.2858	12.0097	15.2948	10.5655
ABCF2	ABCF2	176.33	237.609	322.973	180.707	165.364	164.419	187.537
ABCF3	ABCF3	50.3799	45.1156	45.2163	31.1934	29.5623	35.3691	18.4896
ABCG1	ABCG1	2.90653	5.01284	23.6847	8.60508	9.23821	3.82369	2.64136
ABCG2	ABCG2	287.747	157.403	122.73	202.219	250.356	264.791	499.218
ABCG4	ABCG4	88.1648	71.1823	101.198	89.2777	86.8392	95.5923	137.351
ABCG5	ABCG5	0.968844	0	2.15316	1.07563	0.923821	0.955923	0
ABCG8	ABCG8	1.93769	0	0	0	0.923821	0.955923	0.880455
ABD12	ABHD12	48.4422	42.1079	40.91	54.8574	65.5913	49.708	51.0664
ABEC2	APOBEC2	0	0	1.07658	1.07563	0	0	0
ABH15	ABHD15	0.968844	0	1.07658	1.07563	0	0	0
ABHD1	ABHD1	14.5327	39.1001	46.2928	44.101	36.029	53.5317	18.4896
ABHD2	ABHD2	0.968844	8.02054	6.45947	3.2269	13.8573	7.64738	2.64136
ABHD3	ABHD3	18.408	19.0488	17.2252	21.5127	15.705	20.0744	12.3264
ABHD4	ABHD4	8.71959	14.036	3.22973	4.30254	4.61911	2.86777	1.76091
ABHD5	ABHD5	4.84422	5.01284	6.45947	8.60508	12.9335	6.69146	0.880455
ABHD6	ABHD6	121.105	117.3	96.892	82.8239	134.878	117.578	51.9468
ABHD8	ABHD8	168.579	127.326	180.865	98.9584	136.726	77.4297	13.2068
ABHDA	ABHD10	199.582	178.457	193.784	175.328	172.755	178.758	242.125
ABHDB	ABHD11	1128.7	1415.63	1173.47	1082.09	1185.26	1269.47	577.578
ABHDD	ABHD13	6.78191	4.01027	17.2252	9.68071	5.54293	5.73554	9.685
ABHEB	ABHD14B	5.81306	10.0257	2.15316	5.37817	3.69529	1.91185	2.64136
ABHGA	ABHD16A	130.794	118.303	149.644	165.648	133.954	164.419	180.493
ABI1	ABI1	21.3146	8.02054	11.8424	9.68071	12.9335	14.3388	9.685
ABI2	ABI2	1.93769	3.0077	3.22973	6.45381	4.61911	8.6033	13.2068
ABI3	ABI3	18.408	8.02054	12.9189	7.52944	6.46675	5.73554	7.04364
ABL1	ABL1	0.968844	6.01541	1.07658	3.2269	3.69529	2.86777	5.28273
ABL2	ABL2	0.968844	0	1.07658	0	1.84764	1.91185	2.64136
ABLM1	ABLIM1	23.2522	23.0591	13.9955	50.5548	22.1717	28.6777	20.2505
ABLM2	ABLIM2	1.93769	5.01284	11.8424	9.68071	10.162	6.69146	3.52182
ABLM3	ABLIM3	49.411	38.0976	33.3739	24.7396	29.5623	42.0606	39.6205
ABR	ABR	7.75075	8.02054	7.53604	5.37817	15.705	9.55923	6.16318
ABT1	ABT1	0.968844	0	0	0	1.84764	0	1.76091
ABTB2	ABTB2	2.90653	2.00514	2.15316	1.07563	2.77146	2.86777	1.76091
ACACA	ACACA	60.0683	84.2157	106.581	144.135	83.1439	228.466	295.833
ACACB	ACACB	9.68844	12.0308	11.8424	33.3447	27.7146	22.9421	17.6091
ACAD8	ACAD8	75.5698	68.1746	29.0676	41.9498	46.1911	56.3994	41.3814
ACAD9	ACAD9	89.1336	74.19	66.7478	64.5381	85.9154	88.9008	13.2068
ACADL	ACADL	143.389	151.388	75.3604	74.2188	97.9251	59.2672	39.6205
ACADS	ACADS	1443.58	1935.96	1538.43	1537.08	1204.66	1158.58	603.992
ACADV	ACADVL	6259.7	5356.72	4216.96	5024.29	5336.92	4808.29	1649.97
ACAP1	ACAP1	45.5357	46.1181	27.991	70.9919	60.0484	63.0909	76.5996
ACAP2	ACAP2	17.4392	20.0514	5.38289	8.60508	14.7811	11.4711	17.6091
ACAP3	ACAP3	3.87537	3.0077	1.07658	2.15127	5.54293	2.86777	2.64136
ACATN	SLC33A1	85.2582	85.2183	83.9731	63.4625	93.306	68.8264	70.4364
ACBD4	ACBD4	127.887	93.2388	199.167	151.665	159.821	173.022	157.601
ACBD5	ACBD5	28.0965	29.0745	18.3018	26.8909	16.6288	15.2948	11.4459
ACBD6	ACBD6	5.81306	5.01284	2.15316	6.45381	2.77146	3.82369	5.28273
ACBG1	ACSBG1	19.3769	4.01027	2.15316	2.15127	0.923821	0	4.40227
ACBP	DBI	334.251	311.799	402.64	431.33	315.023	546.788	435.825
ACCN1	ASIC2	0	1.00257	0	0	0	2.86777	0.880455
ACCN3	ASIC3	0.968844	1.00257	0	3.2269	1.84764	0	1.76091
ACCN4	ASIC4	1.93769	2.00514	0	0	0.923821	0.955923	2.64136
ACCN5	ASIC5	0	0	0	0	0	0	0.880455
ACD	ACD	55.2241	26.0668	34.4505	26.8909	32.3337	26.7658	36.9791
ACD10	ACAD10	40.6914	19.0488	13.9955	19.3614	20.3241	21.9862	14.9677
ACD11	ACAD11	14.5327	12.0308	15.0721	12.9076	10.162	13.3829	49.3055
ACDSB	ACADSB	312.937	295.758	257.302	221.581	213.403	208.391	103.013
ACE	ACE	10.6573	23.0591	6.45947	16.1345	11.0859	8.6033	1.76091
ACE2	ACE2	0.968844	3.0077	3.22973	0	5.54293	4.77961	0.880455
ACER1	ACER1	0	0	0	0	0	0.955923	0
ACER2	ACER2	9.68844	5.01284	16.1487	17.2102	17.5526	27.7218	19.37
ACER3	ACER3	15.5015	8.02054	13.9955	20.4371	12.0097	29.6336	23.7723
ACES	ACHE	22.2834	19.0488	18.3018	16.1345	9.23821	20.0744	8.80455
ACH10	CHRNA10	0	2.00514	1.07658	0	0.923821	0	0
ACHA	CHRNA1	5.81306	2.00514	3.22973	7.52944	7.39057	4.77961	4.40227
ACHA3	CHRNA3	0	0	0	0	0	0	1.76091
ACHA5	CHRNA5	4.84422	12.0308	16.1487	9.68071	29.5623	17.2066	11.4459
ACHA7	No gene found	0	1.00257	0	0	0	0	0
ACHB	CHRNB1	0.968844	2.00514	1.07658	0	1.84764	0.955923	0
ACHB2	CHRNB2	0.968844	0	0	0	0	0	0
ACHB4	CHRNB4	2.90653	2.00514	0	0	0	0	0.880455
ACHE	CHRNE	15.5015	33.0847	32.2973	38.7229	60.0484	60.2231	131.188
ACINU	ACIN1	32.9407	26.0668	30.1442	36.5716	22.1717	29.6336	29.055
ACK1	TNK2	31.9718	44.113	33.3739	40.8741	42.4958	42.0606	55.4687
ACL6A	ACTL6A	50.3799	80.2054	72.1307	75.2944	53.5816	57.3554	105.655
ACL6B	ACTL6B	2.90653	2.00514	1.07658	2.15127	6.46675	0	6.16318
ACL7A	ACTL7A	0	0	0	0	0	0	0.880455
ACLY	ACLY	0	0	1.07658	0	0	0.955923	2.64136
ACM1	CHRM1	0	1.00257	2.15316	2.15127	0.923821	0.955923	0
ACMSD	ACMSD	6.78191	4.01027	3.22973	0	5.54293	5.73554	9.685
ACN9	ACN9	27.1276	46.1181	50.5992	33.3447	36.9529	52.5757	63.3927
ACNT2	BAAT	1.93769	0	1.07658	3.2269	2.77146	0.955923	1.76091
ACO11	ACOT11	7.75075	6.01541	7.53604	3.2269	9.23821	5.73554	0
ACO12	ACOT12	0.968844	7.01798	11.8424	4.30254	6.46675	12.427	11.4459
ACO13	ACOT13	73.6321	85.2183	61.3649	94.6559	59.1246	94.6363	41.3814
ACOC	ACO1	29.0653	31.0796	31.2208	40.8741	47.1149	39.1928	25.5332
ACOD	SCD	7.75075	2.00514	16.1487	25.8152	10.162	50.6639	22.8918
ACON	ACO2	1314.72	1632.18	1524.43	1171.37	1233.3	932.981	505.381
ACOT2	ACOT2	0	0	0	0	0.923821	0	0
ACOT4	ACOT4	6.78191	5.01284	8.61262	6.45381	2.77146	4.77961	2.64136
ACOT8	ACOT8	51.3487	55.1412	68.901	57.0086	44.3434	22.9421	34.3377
ACOT9	ACOT9	2125.64	1670.28	1511.52	1719.94	1709.99	2129.8	812.66
ACOX1	ACOX1	22.2834	40.1027	15.0721	12.9076	18.4764	24.854	12.3264
ACOX2	ACOX2	475.702	317.814	96.892	48.4036	133.03	69.7824	11.4459
ACOX3	ACOX3	2.90653	1.00257	5.38289	1.07563	0.923821	2.86777	6.16318
ACOXL	ACOXL	5.81306	4.01027	3.22973	8.60508	6.46675	6.69146	7.92409
ACPH	APEH	46.5045	24.0616	16.1487	17.2102	15.705	12.427	5.28273
ACPL2	ACPL2	1.93769	4.01027	1.07658	10.7563	2.77146	1.91185	0
ACPM	NDUFAB1	18.408	29.0745	10.7658	18.2858	6.46675	15.2948	15.8482
ACRBP	ACRBP	0.968844	2.00514	0	0	1.84764	0.955923	0
ACRC	ACRC	3.87537	4.01027	2.15316	7.52944	4.61911	6.69146	1.76091
ACS2L	ACSS1	105.604	103.264	49.5226	66.6894	39.7243	42.0606	21.1309
ACSA	ACSS2	140.482	103.264	73.2073	137.681	82.2201	149.124	47.5446
ACSF2	ACSF2	15878.4	14554.3	14352.9	15402	16849.6	18587.9	3814.13
ACSF3	ACSF3	113.355	106.272	132.419	102.185	122.868	119.49	44.9032
ACSF4	AASDH	71.6944	69.1772	72.1307	83.8995	66.5151	80.2975	77.48
ACSL1	ACSL1	614.247	512.312	771.906	941.18	806.496	975.041	787.127
ACSL3	ACSL3	265.463	223.573	245.46	211.9	222.641	158.683	127.666
ACSL4	ACSL4	59.0995	80.2054	34.4505	31.1934	69.2866	26.7658	51.9468
ACSL5	ACSL5	29.0653	23.0591	79.6668	53.7817	53.5816	44.9284	83.6432
ACSL6	ACSL6	8.71959	9.02311	8.61262	7.52944	12.0097	27.7218	11.4459
ACSM1	ACSM1	324.563	370.95	187.325	212.976	346.433	350.824	243.006
ACSM4	ACSM4	0	1.00257	3.22973	1.07563	1.84764	0	0
ACSM5	ACSM5	72.6633	54.1387	36.6036	57.0086	90.5345	98.46	42.2618
ACSS3	ACSS3	3.87537	2.00514	3.22973	4.30254	8.31439	9.55923	20.2505
ACTA	ACTA2	92.0401	180.462	243.307	287.195	282.689	109.931	81.0018
ACTC	ACTC1	0	1.00257	3.22973	0	0	1.91185	1.76091
ACTG	ACTG1	39.7226	57.1464	31.2208	21.5127	28.6385	16.2507	9.685
ACTH	ACTG2	73.6321	103.264	74.2839	105.412	103.468	87.9449	134.71
ACTHR	MC2R	0	1.00257	0	0	0	0	0
ACTL9	ACTL9	0	0	0	0	1.84764	0	0
ACTN1	ACTN1	127.887	167.429	151.797	169.95	143.192	197.876	77.48
ACTN2	ACTN2	7.75075	16.0411	9.6892	3.2269	7.39057	3.82369	3.52182
ACTN3	ACTN3	1.93769	0	1.07658	1.07563	0.923821	0	0
ACTN4	ACTN4	56.1929	86.2208	65.6712	63.4625	64.6675	59.2672	88.9259
ACTS	ACTA1	0	0	2.15316	0	0.923821	0.955923	0
ACTY	ACTR1B	61.0372	71.1823	128.113	108.639	90.5345	104.196	175.21
ACTZ	ACTR1A	17.4392	11.0282	13.9955	6.45381	12.0097	11.4711	4.40227
ACV1B	ACVR1B	0	1.00257	4.30631	2.15127	2.77146	2.86777	2.64136
ACV1C	ACVR1C	11.6261	38.0976	40.91	76.3701	54.5055	27.7218	18.4896
ACVL1	ACVRL1	25.1899	35.0899	21.5316	27.9665	28.6385	33.4573	25.5332
ACVR1	ACVR1	4.84422	4.01027	4.30631	7.52944	4.61911	13.3829	10.5655
ACY1	ACY1	114.324	133.342	127.036	111.866	108.087	98.46	172.569
ACY2	ASPA	1.93769	0	0	5.37817	12.9335	4.77961	14.0873
ACYP1	ACYP1	34.8784	35.0899	55.982	20.4371	35.1052	30.5895	32.5768
ACYP2	ACYP2	7.75075	8.02054	3.22973	11.832	12.0097	9.55923	6.16318
ADA	ADA	71.6944	103.264	153.951	117.244	171.831	197.876	82.7627
ADA10	ADAM10	4.84422	6.01541	11.8424	5.37817	3.69529	8.6033	7.04364
ADA12	ADAM12	1.93769	3.0077	8.61262	10.7563	11.0859	16.2507	13.2068
ADA15	ADAM15	93.9778	101.259	91.5091	74.2188	65.5913	81.2534	44.0227
ADA17	ADAM17	2.90653	7.01798	4.30631	10.7563	5.54293	3.82369	3.52182
ADA18	ADAM18	7.75075	12.0308	0	0	8.31439	0.955923	7.04364
ADA19	ADAM19	5.81306	8.02054	4.30631	4.30254	3.69529	4.77961	6.16318
ADA1A	ADRA1A	33.9095	28.0719	74.2839	73.1432	60.9722	78.3857	14.0873
ADA1B	ADRA1B	0.968844	3.0077	4.30631	3.2269	9.23821	5.73554	10.5655
ADA1D	ADRA1D	1.93769	2.00514	0	3.2269	1.84764	2.86777	0
ADA20	ADAM20	0	1.00257	4.30631	4.30254	1.84764	1.91185	0
ADA21	ADAM21	2.90653	7.01798	2.15316	6.45381	3.69529	3.82369	0.880455
ADA22	ADAM22	0.968844	3.0077	0	1.07563	0.923821	0	1.76091
ADA23	ADAM23	0.968844	2.00514	2.15316	2.15127	4.61911	6.69146	4.40227
ADA28	ADAM28	0	1.00257	2.15316	1.07563	0.923821	0.955923	49.3055
ADA2A	ADRA2A	92.0401	31.0796	20.455	21.5127	75.7534	46.8402	235.081
ADA32	ADAM32	0.968844	0	3.22973	6.45381	3.69529	4.77961	2.64136
ADA33	ADAM33	58.1306	55.1412	68.901	101.11	109.935	89.8567	278.224
ADAD1	ADAD1	0	0	0	0	0	0.955923	0
ADAL	ADAL	1.93769	0	1.07658	1.07563	0.923821	0.955923	1.76091
ADAM2	ADAM2	0	0	0	2.15127	2.77146	0.955923	5.28273
ADAM5	ADAM18	0	0	0	2.15127	0	0.955923	0
ADAM9	ADAM9	7.75075	2.00514	4.30631	3.2269	2.77146	6.69146	2.64136
ADAP1	ADAP1	125.95	166.426	219.622	259.228	247.584	196.92	140.873
ADAP2	ADAP2	29.0653	46.1181	32.2973	44.101	50.8102	36.3251	35.2182
ADAS	AGPS	13.5638	18.0462	7.53604	5.37817	12.9335	11.4711	6.16318
ADAT2	ADAT2	0	2.00514	1.07658	1.07563	0	1.91185	0.880455
ADAT3	ADAT3	186.987	168.431	242.23	225.883	194.926	183.537	110.937
ADC	ADC	1.93769	3.0077	4.30631	1.07563	0	8.6033	3.52182
ADCK1	ADCK1	1.93769	3.0077	1.07658	1.07563	0.923821	2.86777	0
ADCK2	ADCK2	23.2522	21.0539	15.0721	11.832	19.4002	25.8099	12.3264
ADCK3	ADCK3	204.426	162.416	58.1352	107.563	156.126	143.388	29.9355
ADCK4	ADCK4	9.68844	10.0257	8.61262	9.68071	6.46675	4.77961	8.80455
ADCK5	ADCK5	79.4452	91.2337	94.7388	93.5802	78.5248	86.989	201.624
ADCL2	AADACL2	0.968844	0	1.07658	0	0	0	0
ADCL3	AADACL3	0	0	0	0	0	0.955923	0
ADCY1	ADCY1	0	0	0	0	0	0.955923	0
ADCY2	ADCY2	5.81306	3.0077	2.15316	1.07563	3.69529	4.77961	6.16318
ADCY3	ADCY3	2.90653	3.0077	2.15316	1.07563	1.84764	1.91185	0
ADCY4	ADCY4	83.3206	93.2388	54.9055	69.9163	74.8295	69.7824	98.6109
ADCY5	ADCY5	1.93769	8.02054	5.38289	10.7563	6.46675	6.69146	16.7286
ADCY6	ADCY6	40.6914	74.19	59.2118	43.0254	45.2672	48.7521	25.5332
ADCY7	ADCY7	0.968844	0	0	1.07563	0	1.91185	0
ADCY8	ADCY8	1.93769	3.0077	1.07658	0	0	1.91185	0.880455
ADCY9	ADCY9	4.84422	9.02311	12.9189	4.30254	7.39057	4.77961	6.16318
ADCYA	ADCY10	75.5698	55.1412	60.2884	62.3868	64.6675	86.033	114.459
ADDA	ADD1	2.90653	3.0077	2.15316	6.45381	1.84764	1.91185	3.52182
ADDB	ADD2	0	0	1.07658	0	0	0	0.880455
ADDG	ADD3	56.1929	93.2388	29.0676	44.101	40.6481	28.6777	14.9677
ADH1	ADH6	0	0	2.15316	0	0	0	0
ADH1E	ADH1C	0.968844	0	0	0	1.84764	0	0
ADHX	ADH5	58.1306	41.1053	47.3694	62.3868	57.2769	54.4876	33.4573
ADIG	ADIG	17.4392	9.02311	15.0721	13.9833	11.0859	14.3388	5.28273
ADIP	SSX2IP	1.93769	3.0077	1.07658	0	0	0	0
ADIPO	ADIPOQ	262.557	292.75	241.153	419.498	408.329	369.942	281.746
ADK	ADK	36.8161	40.1027	35.5271	34.4203	34.1814	26.7658	18.4896
ADML	ADM	13.5638	17.0437	22.6081	23.664	36.029	36.3251	68.6755
ADNP	ADNP	324.563	359.922	330.509	416.271	404.634	422.518	772.159
ADNP2	ADNP2	67.8191	60.1541	51.6757	47.3279	72.0581	65.0027	89.8064
ADO	AOX1	203.457	321.824	237.924	457.145	744.6	668.19	7401.98
ADPGK	ADPGK	4.84422	5.01284	5.38289	4.30254	3.69529	0.955923	0
ADPPT	AASDHPPT	44.5668	74.19	117.347	79.597	61.896	72.6501	66.0341
ADPRH	ADPRH	0.968844	1.00257	3.22973	1.07563	0.923821	0.955923	1.76091
ADPRM	ADPRM	1.93769	4.01027	3.22973	2.15127	2.77146	1.91185	0
ADR1	ADIPOR1	69.7567	68.1746	71.0541	74.2188	89.6107	60.2231	57.2296
ADR2	ADIPOR2	172.454	248.637	359.577	358.186	352.9	415.826	316.964
ADRB2	ADRB2	27.1276	22.0565	4.30631	13.9833	24.0194	24.854	112.698
ADRB3	ADRB3	186.018	178.457	194.861	223.732	249.432	172.066	97.7305
ADRM1	ADRM1	194.738	268.688	313.284	191.463	226.336	235.157	225.396
ADRO	FDXR	7.75075	16.0411	8.61262	12.9076	3.69529	18.1625	13.2068
ADSV	SCIN	1.93769	0	0	6.45381	4.61911	11.4711	17.6091
ADT1	SLC25A4	3893.78	5070.99	2906.76	1659.7	1628.7	1744.56	1405.21
AEBP1	AEBP1	9.68844	11.0282	31.2208	24.7396	14.7811	17.2066	38.74
AEBP2	AEBP2	18.408	25.0642	13.9955	16.1345	19.4002	18.1625	14.0873
AEN	AEN	73.6321	64.1643	59.2118	128.001	143.192	134.785	391.802
AER61	EOGT	7.75075	10.0257	8.61262	2.15127	2.77146	7.64738	8.80455
AES	AES	55.2241	39.1001	45.2163	34.4203	53.5816	33.4573	43.1423
AF10	MLLT10	17.4392	19.0488	18.3018	33.3447	19.4002	29.6336	25.5332
AF17	MLLT6	5.81306	3.0077	0	2.15127	2.77146	3.82369	0.880455
AF1L1	AFAP1L1	61.0372	49.1258	43.0631	25.8152	37.8767	53.5317	84.5237
AF1L2	AFAP1L2	350.721	419.073	490.919	489.414	579.236	616.57	798.572
AF9	MLLT3	4.84422	4.01027	3.22973	9.68071	3.69529	9.55923	4.40227
AFAD	MLLT4	12.595	27.0693	20.455	9.68071	20.3241	13.3829	13.2068
AFAF	EQTN	0	2.00514	0	0	0.923821	0.955923	0
AFAM	AFM	19.3769	0	0	0	0	0.955923	0.880455
AFAP1	AFAP1	0.968844	1.00257	1.07658	1.07563	3.69529	0	3.52182
AFF1	AFF1	0.968844	4.01027	2.15316	4.30254	0.923821	0	0.880455
AFF2	AFF2	8.71959	5.01284	12.9189	5.37817	6.46675	5.73554	3.52182
AFF3	AFF3	0	1.00257	7.53604	2.15127	2.77146	7.64738	7.04364
AFF4	AFF4	5.81306	5.01284	1.07658	5.37817	6.46675	6.69146	2.64136
AFG31	AFG3L2	28.0965	26.0668	23.6847	44.101	34.1814	43.9724	27.2941
AFG32	AFG3L2	289.684	414.061	410.176	178.555	312.252	350.824	116.22
AFMID	AFMID	0.968844	1.00257	0	2.15127	0	0	1.76091
AFTIN	AFTPH	37.7849	33.0847	31.2208	31.1934	24.0194	21.9862	26.4136
AG10A	ALG10	110.448	89.2285	153.951	145.211	126.564	138.609	185.776
AGAL	GLA	0.968844	6.01541	5.38289	1.07563	2.77146	0.955923	1.76091
AGAP1	AGAP1	18.408	25.0642	30.1442	18.2858	54.5055	16.2507	28.1746
AGAP2	AGAP2	0	0	0	0	2.77146	1.91185	0
AGAP3	AGAP3	30.0342	28.0719	55.982	43.0254	43.4196	42.0606	59.8709
AGFG1	AGFG1	2.90653	5.01284	11.8424	8.60508	5.54293	2.86777	7.04364
AGFG2	AGFG2	2.90653	4.01027	0	1.07563	3.69529	2.86777	2.64136
AGGF1	AGGF1	22.2834	22.0565	24.7613	22.5883	24.9432	19.1185	14.9677
AGK	AGK	9.68844	17.0437	13.9955	13.9833	5.54293	12.427	5.28273
AGM1	PGM3	104.635	126.324	127.036	168.875	129.335	108.975	314.322
AGO1	AGO1	1.93769	0	1.07658	3.2269	4.61911	0.955923	3.52182
AGO2	AGO2	2.90653	0	0	0	0.923821	0	0.880455
AGO3	AGO3	7.75075	4.01027	9.6892	6.45381	4.61911	9.55923	14.0873
AGO4	AGO4	3.87537	4.01027	1.07658	3.2269	4.61911	0.955923	7.04364
AGPD1	HYKK	8.71959	2.00514	2.15316	6.45381	4.61911	4.77961	6.16318
AGR2	AGR2	0	2.00514	0	1.07563	1.84764	0	0
AGRIN	AGRN	1.93769	2.00514	2.15316	4.30254	3.69529	1.91185	0.880455
AGT2	AGXT2	11.6261	8.02054	6.45947	9.68071	0.923821	0.955923	0.880455
AGTR1	AGTR1	73.6321	56.1438	45.2163	62.3868	60.0484	62.135	52.8273
AGTR2	AGTR2	1.93769	0	1.07658	0	0	0	0
AHDC1	AHDC1	95.9155	103.264	91.5091	104.337	84.0677	98.46	95.9696
AHI1	AHI1	13.5638	21.0539	18.3018	15.0589	14.7811	18.1625	33.4573
AHNK	AHNAK	67.8191	80.2054	58.1352	62.3868	82.2201	73.606	66.9146
AHNK2	AHNAK2	0	1.00257	0	1.07563	0	0	3.52182
AHR	AHR	1.93769	1.00257	2.15316	4.30254	0.923821	1.91185	0.880455
AHRR	AHRR	0	0	1.07658	0	0.923821	0	0.880455
AHSA1	AHSA1	175.361	183.47	234.694	185.009	230.955	216.994	110.937
AHSA2	AHSA1	12.595	14.036	13.9955	15.0589	8.31439	17.2066	30.8159
AHSP	AHSP	0.968844	0	0	1.07563	1.84764	1.91185	0
AIBP	APOA1BP	120.137	125.321	144.261	129.076	93.306	101.328	79.2409
AIDA	AIDA	42.6291	63.1618	45.2163	77.4457	62.8199	45.8843	36.0986
AIF1	AIF1	46.5045	42.1079	135.649	160.27	195.85	153.904	309.04
AIF1L	AIF1L	0	0	0	0	0.923821	1.91185	0.880455
AIFM1	AIFM1	2250.62	2528.48	1798.96	1691.97	1638.86	1712.06	629.525
AIG1	AIG1	196.675	159.408	157.18	242.018	284.537	234.201	125.905
AIM1	AIM1	12.595	11.0282	9.6892	15.0589	11.0859	7.64738	14.9677
AIM1L	AIM1L	1.93769	0	0	2.15127	0	0.955923	2.64136
AIMP1	AIMP1	212.177	195.501	419.865	410.893	421.263	358.471	432.303
AIMP2	AIMP2	12.595	17.0437	19.3784	15.0589	11.0859	15.2948	14.9677
AIP	AIP	186.018	168.431	199.167	171.026	164.44	177.802	222.755
AIRE	AIRE	99.7909	107.275	21.5316	40.8741	38.8005	24.854	0
AJAP1	AJAP1	6.78191	11.0282	17.2252	9.68071	17.5526	12.427	23.7723
AK17A	AKAP17A	31.9718	35.0899	30.1442	24.7396	29.5623	19.1185	22.8918
AK1A1	AKR1A1	10.6573	3.0077	5.38289	9.68071	7.39057	7.64738	5.28273
AK1BA	AKR1B10	0.968844	1.00257	0	4.30254	0.923821	0.955923	3.52182
AK1D1	AKR1D1	1.93769	1.00257	0	0	0	2.86777	0
AKA11	AKAP11	12.595	8.02054	7.53604	11.832	11.0859	15.2948	10.5655
AKA12	AKAP12	0.968844	5.01284	3.22973	3.2269	8.31439	7.64738	5.28273
AKA14	AKAP14	0	0	0	0	0.923821	0.955923	0
AKA7G	AKAP7	4.84422	16.0411	5.38289	8.60508	19.4002	8.6033	26.4136
AKAP1	AKAP1	106.573	172.442	1612.71	807.802	707.647	370.898	88.9259
AKAP2	PALM2-AKAP2	13.5638	15.0385	20.455	13.9833	10.162	17.2066	16.7286
AKAP3	AKAP3	0	0	0	0	0	0	0.880455
AKAP4	AKAP4	1.93769	7.01798	4.30631	2.15127	6.46675	8.6033	7.04364
AKAP5	AKAP5	4.84422	3.0077	9.6892	7.52944	4.61911	10.5151	8.80455
AKAP6	AKAP6	3.87537	7.01798	3.22973	1.07563	1.84764	3.82369	1.76091
AKAP8	AKAP8	186.987	171.439	117.347	176.404	163.516	207.435	236.842
AKAP9	AKAP9	57.1618	34.0873	40.91	55.933	36.9529	31.5454	17.6091
AKCL2	AKR1E2	133.7	89.2285	40.91	48.4036	81.2963	59.2672	48.425
AKD1A	ANKDD1A	1.93769	2.00514	1.07658	2.15127	0.923821	0.955923	5.28273
AKIB1	ANKIB1	14.5327	10.0257	12.9189	10.7563	12.9335	8.6033	20.2505
AKIP	AURKAIP1	289.684	314.806	316.514	395.834	422.186	331.705	270.3
AKIR1	AKIRIN1	6.78191	14.036	6.45947	3.2269	6.46675	3.82369	2.64136
AKIR2	AKIRIN2	26.1588	26.0668	32.2973	26.8909	35.1052	29.6336	37.8596
AKNA	AKNA	0	0	1.07658	0	0	1.91185	0
AKND1	AKNAD1	0.968844	0	4.30631	0	0	0	4.40227
AKP13	AKAP13	7.75075	4.01027	3.22973	9.68071	11.0859	4.77961	15.8482
AKP8L	AKAP8L	155.015	136.349	96.892	101.11	109.935	140.521	184.896
AKT2	AKT2	322.625	341.876	277.757	297.951	346.433	293.468	297.594
AKT3	AKT3	10.6573	11.0282	6.45947	7.52944	6.46675	7.64738	8.80455
AKTIP	AKTIP	107.542	134.344	127.036	103.261	89.6107	98.46	124.144
AKTS1	AKT1S1	0	0	0	1.07563	0.923821	1.91185	1.76091
AL1A1	ALDH1A1	50.3799	108.277	87.2028	125.849	124.716	82.2094	83.6432
AL1A2	ALDH1A2	16.4703	7.01798	8.61262	2.15127	3.69529	6.69146	20.2505
AL1A3	ALDH1A3	7.75075	5.01284	5.38289	8.60508	5.54293	1.91185	0.880455
AL1L1	ALDH1L1	84.2894	87.2234	47.3694	50.5548	74.8295	115.667	139.992
AL1L2		0	2.00514	0	2.15127	0.923821	2.86777	2.64136
AL2CL	ALS2CL	88.1648	61.1566	52.7523	33.3447	53.5816	47.7961	45.7836
AL2S8	CARF	0	1.00257	1.07658	3.2269	3.69529	2.86777	4.40227
AL2SA	ALS2CR11	9.68844	6.01541	5.38289	8.60508	5.54293	4.77961	4.40227
AL2SB	ALS2CR12	0	0	0	0	0	0	1.76091
AL3A1	SLC47A2	0	0	6.45947	2.15127	3.69529	1.91185	0.880455
AL3A2	ALDH3A2	12.595	16.0411	21.5316	27.9665	14.7811	52.5757	26.4136
AL3B1	ALDH3B1	124.012	99.2542	39.8334	21.5127	27.7146	27.7218	27.2941
AL4A1	ALDH4A1	12.595	15.0385	15.0721	20.4371	25.867	25.8099	25.5332
AL5AP	ALOX5AP	0.968844	1.00257	5.38289	5.37817	10.162	6.69146	19.37
AL7A1	ALDH7A1	259.65	242.621	187.325	165.648	179.221	197.876	84.5237
AL8A1	ALDH8A1	12.595	7.01798	7.53604	10.7563	9.23821	13.3829	6.16318
AL9A1	ALDH9A1	528.02	490.256	385.415	437.783	467.454	438.769	393.563
ALAT1	GPT	147.264	160.411	101.198	59.1599	33.2576	46.8402	40.5009
ALAT2	GPT2	1.93769	4.01027	3.22973	8.60508	15.705	21.9862	9.685
ALBU	ALB	2727.29	1206.09	1300.51	2375	1301.66	1988.32	428.781
ALDH2	ALDH2	2848.4	2241.74	1475.99	1631.74	1483.66	2449.07	3368.62
ALDOA	ALDOA	10764.8	10698.4	11168.4	8833.11	8410.47	6869.26	5295.94
ALDOB	ALDOB	3.87537	1.00257	1.07658	0	0.923821	0	0
ALDR	AKR1B1	0.968844	1.00257	2.15316	1.07563	0.923821	1.91185	3.52182
ALG1	ALG1	0.968844	3.0077	0	1.07563	0.923821	3.82369	0.880455
ALG11	ALG11	14.5327	11.0282	9.6892	7.52944	9.23821	4.77961	2.64136
ALG13	ALG13	16.4703	18.0462	30.1442	40.8741	25.867	42.0606	23.7723
ALG14	ALG14	30.0342	28.0719	26.9144	40.8741	32.3337	30.5895	7.04364
ALG2	ALG2	4.84422	5.01284	5.38289	2.15127	3.69529	5.73554	1.76091
ALG3	ALG3	57.1618	62.1592	62.4415	55.933	40.6481	45.8843	29.9355
ALG5	ALG5	49.411	55.1412	59.2118	60.2356	78.5248	68.8264	42.2618
ALG6	ALG6	169.548	162.416	164.716	143.059	163.516	202.656	143.514
ALG8	ALG8	1.93769	0	4.30631	3.2269	3.69529	0	4.40227
ALG9	ALG9	13.5638	10.0257	48.446	30.1178	36.9529	16.2507	11.4459
ALKB1	ALKBH1	31.9718	31.0796	37.6802	46.2523	27.7146	33.4573	34.3377
ALKB2	ALKBH2	8.71959	28.0719	52.7523	39.7985	43.4196	35.3691	69.5559
ALKB3	ALKBH3	59.0995	48.1233	36.6036	43.0254	38.8005	42.0606	42.2618
ALKB4	ALKBH4	30.0342	40.1027	49.5226	18.2858	42.4958	40.1488	44.0227
ALKB5	ALKBH5	1.93769	0	2.15316	0	0.923821	0	0
ALKB6	ALKBH6	62.9748	66.1695	33.3739	45.1767	41.572	30.5895	44.0227
ALKB7	ALKBH7	354.597	285.732	321.897	324.842	287.308	283.909	286.148
ALKB8	ALKBH8	0.968844	4.01027	4.30631	3.2269	2.77146	6.69146	3.52182
ALKMO	AGMO	1.93769	1.00257	5.38289	3.2269	4.61911	0	1.76091
ALL1	LCN9	10.6573	1.00257	0	1.07563	0.923821	0.955923	6.16318
ALL2	LCN9	0	0	1.07658	0	0	0.955923	0
ALLC	ALLC	0	0	0	0	0.923821	0	0
ALMS1	ALMS1	37.7849	30.077	20.455	22.5883	27.7146	27.7218	26.4136
ALPK1	ALPK1	15.5015	10.0257	16.1487	11.832	12.0097	12.427	10.5655
ALPK2	ALPK2	0	0	0	0	1.84764	0	1.76091
ALPK3	ALPK3	1.93769	2.00514	2.15316	2.15127	2.77146	0.955923	2.64136
ALR	GFER	3.87537	5.01284	9.6892	6.45381	2.77146	6.69146	2.64136
ALS	FLRT2	0.968844	2.00514	0	0	0.923821	1.91185	0
ALS2	ALS2	12.595	9.02311	17.2252	21.5127	13.8573	15.2948	15.8482
ALX1	ALX1	3.87537	7.01798	7.53604	3.2269	4.61911	5.73554	7.04364
ALX3	ALX3	0	1.00257	0	0	0	0	0.880455
AMACR	AMACR	1118.05	597.53	173.329	163.496	193.079	223.686	286.148
AMBN	AMBN	0	0	1.07658	0	4.61911	0.955923	1.76091
AMD	PAM	304.217	189.485	177.635	287.195	230.032	191.185	99.4914
AMELX	AMELX	0	0	0	1.07563	0.923821	0	0
AMER1	AMMECR1	11.6261	6.01541	10.7658	5.37817	4.61911	1.91185	7.92409
AMERL	AMMECR1L	3.87537	3.0077	0	5.37817	0	1.91185	0
AMFR	AMFR	10.6573	18.0462	20.455	19.3614	17.5526	9.55923	10.5655
AMGO1	AMIGO1	0	1.00257	0	0	1.84764	0	0
AMGO2	AMIGO2	13.5638	13.0334	5.38289	7.52944	5.54293	3.82369	7.04364
AMGO3	AMIGO3	1.93769	1.00257	2.15316	0	0	0.955923	0.880455
AMHR2	AMHR2	1.93769	1.00257	0	0	0	0	2.64136
AMN1	AMN1	29.0653	24.0616	13.9955	16.1345	14.7811	13.3829	25.5332
AMNLS	AMN	0	0	1.07658	0	0	0	0
AMOL1	AMOTL1	9.68844	11.0282	6.45947	4.30254	7.39057	5.73554	3.52182
AMOL2	AMOTL2	1.93769	0	2.15316	0	0	0.955923	0
AMOT	AMOT	0	0	0	0	1.84764	0	0.880455
AMP1D	METAP1D	27.1276	27.0693	25.8379	41.9498	32.3337	31.5454	16.7286
AMPB	RNPEP	41.6603	29.0745	57.0586	48.4036	62.8199	41.1047	60.7514
AMPD1	AMPD1	181.174	209.537	249.766	297.951	275.299	222.73	305.518
AMPD2	AMPD2	8.71959	11.0282	7.53604	10.7563	7.39057	9.55923	2.64136
AMPD3	AMPD3	0.968844	1.00257	1.07658	1.07563	2.77146	0.955923	3.52182
AMPE	ENPEP	62.9748	73.1875	66.7478	88.2021	129.335	100.372	33.4573
AMPH	AMPH	0.968844	1.00257	2.15316	1.07563	0	2.86777	4.40227
AMPL	LAP3	1190.71	1356.47	1432.93	1142.32	981.098	1023.79	1211.51
AMPM1	METAP1	2.90653	1.00257	4.30631	5.37817	1.84764	3.82369	1.76091
AMPM2	METAP2	31.003	21.0539	17.2252	24.7396	23.0955	21.0303	15.8482
AMPN	ANPEP	3.87537	4.01027	1.07658	4.30254	11.0859	8.6033	17.6091
AMPO	C9orf3	189.893	214.55	157.18	159.194	181.993	243.76	282.626
AMPQ	No gene found	5.81306	6.01541	0	5.37817	6.46675	1.91185	3.52182
AMRA1	AMBRA1	6.78191	6.01541	5.38289	3.2269	4.61911	3.82369	1.76091
AMTN	AMTN	0	0	1.07658	0	0.923821	0	0
AMY2B	AMY2B	1.93769	9.02311	4.30631	8.60508	6.46675	20.0744	5.28273
AMZ1	AMZ1	0.968844	0	0	1.07563	1.84764	0	0
AMZ2	AMZ2	35.8472	35.0899	21.5316	17.2102	17.5526	26.7658	29.055
AN13A	ANKRD13A	9.68844	5.01284	5.38289	11.832	12.9335	12.427	3.52182
AN13B	ANKRD13B	5.81306	15.0385	8.61262	10.7563	9.23821	18.1625	6.16318
AN13C	ANKRD13C	27.1276	20.0514	32.2973	31.1934	37.8767	22.9421	33.4573
AN32A	ANP32A	137.576	132.339	300.365	217.278	169.059	180.669	280.865
AN32B	ANP32B	3.87537	4.01027	4.30631	4.30254	0.923821	2.86777	6.16318
AN32E	ANP32E	25.1899	21.0539	34.4505	27.9665	36.9529	28.6777	116.22
AN33B	ANKRD33B	0	1.00257	1.07658	2.15127	4.61911	1.91185	2.64136
AN34A	ANKRD34A	0.968844	3.0077	0	1.07563	1.84764	2.86777	0.880455
ANAG	NAGLU	65.8814	89.2285	75.3604	60.2356	81.2963	70.7383	143.514
ANC2	ANAPC2	4.84422	3.0077	4.30631	7.52944	4.61911	7.64738	3.52182
ANDR	AR	1.93769	1.00257	3.22973	9.68071	2.77146	8.6033	1.76091
ANFB	NPPB	0.968844	3.0077	3.22973	0	1.84764	0.955923	4.40227
ANG1	ANG	0	0	0	1.07563	0.923821	0	0
ANG2	ANG	18.408	10.0257	10.7658	13.9833	12.0097	15.2948	14.0873
ANGE1	ANGEL1	11.6261	4.01027	5.38289	8.60508	7.39057	8.6033	2.64136
ANGE2	ANGEL2	21.3146	12.0308	9.6892	16.1345	12.9335	9.55923	22.8918
ANGL2	ANGPTL2	6.78191	10.0257	11.8424	5.37817	14.7811	15.2948	43.1423
ANGL4	ANGPTL4	15.5015	15.0385	15.0721	13.9833	12.9335	16.2507	18.4896
ANGL5	ANGPTL5	1.93769	0	1.07658	2.15127	3.69529	0.955923	3.52182
ANGL6	ANGPTL6	2.90653	1.00257	3.22973	3.2269	3.69529	0	2.64136
ANGP1	ANGPT1	18.408	13.0334	6.45947	3.2269	3.69529	2.86777	5.28273
ANGP4	ANGPT1	0	1.00257	0	1.07563	0.923821	0.955923	4.40227
ANGT	AGT	160.828	40.1027	23.6847	32.269	9.23821	7.64738	30.8159
ANK1	ANK1	51.3487	22.0565	18.3018	25.8152	17.5526	32.5014	68.6755
ANK2	ANKRD65	4.84422	8.02054	7.53604	8.60508	5.54293	6.69146	5.28273
ANK3	ANK3	1.93769	3.0077	0	3.2269	0	0.955923	7.92409
ANKAR	ANKAR	0	1.00257	0	0	0.923821	0	0
ANKF1	ANKFN1	0.968844	1.00257	0	1.07563	0	0.955923	1.76091
ANKH	ANKH	11.6261	8.02054	10.7658	15.0589	23.0955	19.1185	38.74
ANKH1	ANKHD1	268.37	313.804	229.311	434.556	396.319	390.972	1012.52
ANKL2	ANKLE2	0	2.00514	1.07658	3.2269	0.923821	2.86777	0
ANKR1	ANKRD1	1.93769	3.0077	1.07658	2.15127	3.69529	1.91185	4.40227
ANKR2	ANKRD2	1.93769	0	2.15316	2.15127	0	1.91185	1.76091
ANKR5	ANKEF1	23.2522	25.0642	46.2928	46.2523	40.6481	35.3691	29.9355
ANKR6	ANKRD6	1.93769	12.0308	18.3018	12.9076	5.54293	19.1185	13.2068
ANKR7	ANKRD7	2.90653	0	3.22973	0	0	0.955923	0
ANKR9	ANKRD9	169.548	247.634	320.82	226.959	294.699	209.347	58.9905
ANKS3	ANKS3	29.0653	33.0847	52.7523	24.7396	34.1814	41.1047	36.9791
ANKS6	ANKS6	18.408	17.0437	21.5316	23.664	28.6385	28.6777	32.5768
ANKY1	ANKMY1	2.90653	2.00514	3.22973	3.2269	2.77146	0.955923	2.64136
ANKY2	ANKMY2	3.87537	6.01541	3.22973	3.2269	9.23821	6.69146	0.880455
ANKZ1	ANKZF1	183.111	175.449	122.73	98.9584	107.163	140.521	171.689
ANLN	ANLN	2.90653	0	0	0	0	0	0
ANM1	PRMT1	207.333	225.578	223.928	161.345	145.04	145.3	240.364
ANM10	PRMT10	47.4733	53.1361	46.2928	36.5716	44.3434	49.708	45.7836
ANM2	PRMT2	17.4392	10.0257	13.9955	17.2102	16.6288	15.2948	16.7286
ANM3	PRMT3	573.555	583.495	603.96	549.649	448.977	620.394	526.512
ANM5	PRMT5	37.7849	42.1079	31.2208	44.101	36.9529	21.9862	20.2505
ANM6	PRMT6	78.4763	93.2388	100.122	148.438	137.649	94.6363	69.5559
ANM7	PRMT7	128.856	155.398	229.311	182.858	162.593	165.375	255.332
ANM8	PRMT8	6.78191	4.01027	2.15316	8.60508	14.7811	2.86777	6.16318
ANO1	ANO1	190.862	97.2491	44.1397	39.7985	46.1911	70.7383	62.5123
ANO10	ANO10	62.9748	32.0822	41.9865	61.3112	84.9916	58.3113	56.3491
ANO2	ANO2	3.87537	4.01027	0	1.07563	7.39057	4.77961	3.52182
ANO3	ANO3	0.968844	1.00257	1.07658	0	1.84764	0	1.76091
ANO4	ANO4	1.93769	0	1.07658	2.15127	0	1.91185	0.880455
ANO5	ANO5	0.968844	0	2.15316	1.07563	0	0.955923	0
ANO6	ANO6	7.75075	7.01798	5.38289	9.68071	6.46675	13.3829	5.28273
ANO7	ANO7	0	0	1.07658	0	0	0	0
ANO8	ANO8	14.5327	12.0308	10.7658	24.7396	18.4764	10.5151	9.685
ANO9	ANO9	18.408	17.0437	22.6081	21.5127	32.3337	21.9862	14.9677
ANPRA	NPR1	0.968844	3.0077	1.07658	2.15127	1.84764	0	2.64136
ANPRB	NPR2	67.8191	39.1001	27.991	37.6472	60.9722	50.6639	30.8159
ANPRC	NPR3	21.3146	22.0565	16.1487	13.9833	7.39057	12.427	3.52182
ANR10	ANKRD10	74.601	73.1875	49.5226	63.4625	63.7437	81.2534	133.829
ANR11	ANKRD11	17.4392	13.0334	12.9189	5.37817	10.162	13.3829	14.0873
ANR12	ANKRD12	3.87537	21.0539	11.8424	11.832	12.9335	16.2507	10.5655
ANR17	ANKRD17	105.604	108.277	85.0496	80.6726	82.2201	81.2534	104.774
ANR22	ANKRD22	0	1.00257	2.15316	0	0	0	0
ANR23	ANKRD23	0.968844	0	0	0	0.923821	0	0
ANR24	ANKRD24	12.595	9.02311	16.1487	9.68071	14.7811	6.69146	4.40227
ANR26	ANKRD26	6.78191	5.01284	5.38289	6.45381	4.61911	9.55923	9.685
ANR27	ANKRD27	14.5327	19.0488	17.2252	17.2102	14.7811	15.2948	16.7286
ANR28	ANKRD28	6.78191	4.01027	4.30631	8.60508	4.61911	5.73554	8.80455
ANR29	ANKRD29	0	3.0077	2.15316	0	1.84764	1.91185	2.64136
ANR31	ANKRD31	386.569	397.017	201.32	228.035	364.909	313.543	605.753
ANR32	ANKRD32	3.87537	2.00514	1.07658	8.60508	3.69529	2.86777	4.40227
ANR35	ANKRD35	6.78191	14.036	7.53604	5.37817	10.162	17.2066	27.2941
ANR40	ANKRD40	4.84422	12.0308	15.0721	10.7563	2.77146	6.69146	8.80455
ANR42	ANKRD42	35.8472	52.1335	44.1397	53.7817	44.3434	44.9284	59.8709
ANR44	ANKRD44	2.90653	1.00257	1.07658	2.15127	6.46675	1.91185	3.52182
ANR46	ANKRD46	3.87537	6.01541	3.22973	4.30254	11.0859	2.86777	7.92409
ANR49	ANKRD49	2.90653	5.01284	5.38289	9.68071	6.46675	6.69146	2.64136
ANR50	ANKRD50	0	2.00514	3.22973	3.2269	0.923821	1.91185	6.16318
ANR52	ANKRD52	1.93769	5.01284	5.38289	2.15127	0.923821	0.955923	0.880455
ANR54	ANKRD54	6.78191	5.01284	4.30631	2.15127	3.69529	7.64738	1.76091
ANR55	ANKRD55	0.968844	0	0	5.37817	1.84764	4.77961	4.40227
ANR56	SOWAHB	1.93769	0	0	0	0	0	0
ANR57	SOWAHC	0	0	0	0	0	0	0.880455
ANR60	ANKRD60	0	0	0	0	0	0.955923	0
ANR61	ANK3	0	1.00257	0	0	0	0	0
ANRA2	ANKRA2	75.5698	68.1746	23.6847	69.9163	80.3725	80.2975	103.013
ANS1A	ANKS1A	0.968844	4.01027	2.15316	0	2.77146	1.91185	2.64136
ANS1B	ANKS1B	0.968844	2.00514	1.07658	3.2269	0.923821	0.955923	1.76091
ANS4B	ANKS4B	0	4.01027	0	0	0	0	0.880455
ANT3	SERPINC1	92.0401	7.01798	4.30631	5.37817	3.69529	2.86777	3.52182
ANTR1	ANTXR1	3.87537	2.00514	4.30631	4.30254	4.61911	4.77961	7.04364
ANTR2	ANTXR2	5.81306	11.0282	5.38289	8.60508	9.23821	13.3829	12.3264
ANTRL	ANTXR1	0	0	0	0	0	0.955923	0
ANUB1	ZFAND4	15.5015	6.01541	6.45947	8.60508	8.31439	9.55923	11.4459
ANX11	ANXA11	50.3799	45.1156	37.6802	25.8152	25.867	29.6336	14.0873
ANX13	ANXA13	0	0	1.07658	0	0	0	0.880455
ANXA1	ANXA1	497.017	1276.27	2204.83	3316.18	2029.64	1744.56	3422.33
ANXA2	ANXA2	88.1648	88.226	79.6668	77.4457	36.9529	66.9146	80.1214
ANXA5	ANXA5	25.1899	23.0591	19.3784	30.1178	34.1814	32.5014	52.8273
ANXA6	ANXA6	250.931	197.506	157.18	109.715	136.726	105.151	74.8387
ANXA7	ANXA7	11.6261	11.0282	6.45947	4.30254	12.9335	10.5151	7.04364
ANXA8	ANXA8	7.75075	7.01798	10.7658	39.7985	3.69529	3.82369	3.52182
ANXA9	ANXA9	6.78191	10.0257	7.53604	7.52944	6.46675	5.73554	7.04364
AOAH	AOAH	1.93769	2.00514	1.07658	1.07563	3.69529	2.86777	0.880455
AOC2	AOC2	0	0	1.07658	0	0	1.91185	0
AOC3	AOC3	24.2211	1.00257	3.22973	5.37817	6.46675	5.73554	12.3264
AOCX	AOC3	1.93769	1.00257	0	0	0	0	0
AOFA	MAOA	41.6603	40.1027	22.6081	50.5548	63.7437	54.4876	47.5446
AOFB	MAOB	32.9407	28.0719	39.8334	27.9665	43.4196	26.7658	21.1309
AP180	SNAP91	0.968844	5.01284	8.61262	9.68071	5.54293	12.427	11.4459
AP1AR	AP1AR	1244	1508.86	627.645	1355.3	1351.55	1242.7	2915.19
AP1B1	AP1B1	138.545	113.29	104.428	100.034	98.8489	99.416	104.774
AP1G1	AP1G1	3.87537	6.01541	8.61262	8.60508	2.77146	4.77961	3.52182
AP1G2	AP1G2	47.4733	27.0693	68.901	68.8406	59.1246	65.0027	45.7836
AP1M1	AP1M1	120.137	127.326	136.725	111.866	110.859	121.402	123.264
AP1M2	AP1M2	7.75075	2.00514	5.38289	6.45381	2.77146	4.77961	3.52182
AP1S1	AP1S1	4.84422	4.01027	9.6892	6.45381	0	6.69146	0.880455
AP1S2	AP1S2	6.78191	13.0334	4.30631	10.7563	11.0859	14.3388	12.3264
AP2A	TFAP2A	0	0	1.07658	0	0.923821	0.955923	0
AP2A1	AP2A1	25.1899	41.1053	45.2163	38.7229	46.1911	32.5014	74.8387
AP2A2	AP2A2	0.968844	12.0308	3.22973	6.45381	10.162	6.69146	12.3264
AP2B1	AP2B1	0	0	1.07658	0	1.84764	0	0
AP2C	TFAP2C	0.968844	0	1.07658	2.15127	2.77146	0	0
AP2E	TFAP2E	0	2.00514	0	0	0.923821	0	0
AP2M1	AP2M1	114.324	107.275	134.572	117.244	93.306	74.562	66.0341
AP2S1	AP2S1	102.697	116.298	146.415	157.043	153.354	140.521	94.2087
AP3B1	AP3B1	30.0342	30.077	25.8379	25.8152	30.4861	23.8981	24.6527
AP3D1	AP3D1	13.5638	21.0539	24.7613	15.0589	17.5526	7.64738	6.16318
AP3M1	AP3M1	73.6321	91.2337	78.5902	72.0675	83.1439	86.033	48.425
AP3M2	AP3M2	0.968844	1.00257	0	3.2269	1.84764	0.955923	5.28273
AP3S1	AP3S1	0.968844	2.00514	0	0	0.923821	0.955923	0
AP3S2	C15orf38-AP3S2	155.015	197.506	172.252	169.95	152.431	187.361	218.353
AP4A	NUDT2	308.092	309.793	257.302	280.741	338.119	347	250.93
AP4B1	AP4B1	10.6573	9.02311	7.53604	7.52944	3.69529	5.73554	3.52182
AP4E1	AP4E1	1.93769	5.01284	8.61262	4.30254	6.46675	6.69146	4.40227
AP4M1	AP4M1	1.93769	3.0077	1.07658	1.07563	0	1.91185	2.64136
AP4S1	AP4S1	50.3799	48.1233	74.2839	52.7061	59.1246	70.7383	73.0777
APAF	APAF1	3.87537	3.0077	4.30631	5.37817	0.923821	3.82369	0.880455
APBA1	APBA1	1.93769	0	0	0	1.84764	0	0.880455
APBA2	APBA2	0.968844	3.0077	2.15316	1.07563	1.84764	0.955923	0
APBA3	APBA3	30.0342	29.0745	47.3694	29.0421	44.3434	33.4573	41.3814
APBB1	APBB1	8.71959	8.02054	7.53604	7.52944	6.46675	9.55923	6.16318
APBB2	APBB2	11.6261	9.02311	9.6892	7.52944	6.46675	9.55923	10.5655
APBB3	APBB3	46.5045	34.0873	37.6802	46.2523	34.1814	46.8402	48.425
APBP2	APPBP2	11.6261	12.0308	16.1487	23.664	23.0955	18.1625	4.40227
APC	APC	15.5015	7.01798	16.1487	13.9833	11.0859	8.6033	9.685
APC1	ANAPC1	31.9718	24.0616	37.6802	17.2102	29.5623	29.6336	27.2941
APC10	ANAPC10	1.93769	3.0077	0	1.07563	2.77146	4.77961	1.76091
APC11	ANAPC11	266.432	239.614	164.716	195.766	141.345	176.846	149.677
APC13	ANAPC13	3.87537	6.01541	4.30631	10.7563	9.23821	6.69146	2.64136
APC16	ANAPC16	1.93769	5.01284	4.30631	5.37817	7.39057	4.77961	1.76091
APC2	APC2	1.93769	1.00257	2.15316	1.07563	6.46675	2.86777	1.76091
APC4	ANAPC4	129.825	160.411	229.311	218.354	178.298	246.628	336.334
APC5	ANAPC5	51.3487	44.113	39.8334	36.5716	41.572	52.5757	45.7836
APC7	ANAPC7	51.3487	34.0873	53.8289	46.2523	36.9529	40.1488	21.1309
APCD1	APCDD1	3.87537	4.01027	2.15316	2.15127	3.69529	6.69146	10.5655
APCDL	APCDD1L	0	0	0	1.07563	0.923821	0	0
APEX1	APEX1	0.968844	0	0	0	0	0	0
APEX2	APEX2	39.7226	41.1053	71.0541	64.5381	52.6578	78.3857	53.7077
APH1A	APH1A	126.919	138.354	89.356	61.3112	76.6772	87.9449	69.5559
APH1B	APH1B	0.968844	0	2.15316	2.15127	3.69529	2.86777	1.76091
API5	API5	18.408	22.0565	24.7613	25.8152	38.8005	16.2507	19.37
APJ	APLNR	4.84422	2.00514	5.38289	6.45381	8.31439	8.6033	7.92409
APLF	APLF	58.1306	30.077	34.4505	33.3447	28.6385	40.1488	49.3055
APLP	No gene found	17.4392	7.01798	3.22973	12.9076	6.46675	10.5151	22.0114
APLP1	APLP1	12.595	7.01798	8.61262	8.60508	10.162	8.6033	13.2068
APLP2	APLP2	19.3769	9.02311	17.2252	21.5127	25.867	20.0744	22.8918
APMAP	APMAP	27.1276	31.0796	46.2928	55.933	39.7243	53.5317	19.37
APOA2	APOA2	49.411	0	2.15316	0	0.923821	0	0
APOB	APOB	49.411	3.0077	0	0	0	0	0
APOBR	APOBR	8.71959	7.01798	11.8424	17.2102	11.0859	13.3829	23.7723
APOC2	APOC4-APOC2	77.5075	4.01027	1.07658	0	0	0	0.880455
APOC4	APOC4	20.3457	0	0	0	0	0	0
APOD	APOD	3.87537	3.0077	2.15316	3.2269	1.84764	2.86777	3.52182
APOF	APOF	1.93769	0	0	0	0	0	0
APOH	APOH	235.429	10.0257	0	0	0	0	0
APOL3	APOL3	0	4.01027	4.30631	4.30254	12.9335	5.73554	14.0873
APOL6	APOL6	79.4452	58.1489	17.2252	53.7817	87.763	27.7218	34.3377
APOM	APOM	48.4422	33.0847	44.1397	51.6305	60.0484	50.6639	52.8273
APOOL	APOOL	7.75075	6.01541	10.7658	7.52944	4.61911	7.64738	15.8482
apr3	ATRAID	124.981	129.331	122.73	112.942	157.973	190.229	114.459
APT	APRT	23.2522	33.0847	33.3739	23.664	20.3241	22.9421	4.40227
AQP11	AQP11	28.0965	25.0642	31.2208	44.101	16.6288	35.3691	91.5673
AQP7	AQP7	1564.68	1593.08	1236.99	1932.92	1924.32	1787.58	4140.78
AQP8	AQP8	10.6573	0	3.22973	3.2269	1.84764	0.955923	0
AQP9	AQP9	149.202	122.313	115.194	155.967	143.192	151.036	224.516
AQR	AQR	35.8472	30.077	63.5181	46.2523	45.2672	50.6639	43.1423
AR13A	ARL13A	0	1.00257	0	1.07563	0	0	0
AR13B	ARL13B	13.5638	10.0257	11.8424	18.2858	12.0097	9.55923	14.0873
AR2BP	ARL2BP	1.93769	5.01284	5.38289	0	3.69529	1.91185	0
AR6P1	ARL6IP1	59.0995	56.1438	27.991	37.6472	70.2104	46.8402	44.9032
AR6P4	ARL6IP4	150.171	160.411	240.077	206.522	161.669	183.537	373.313
AR6P6	ARL6IP6	17.4392	21.0539	16.1487	16.1345	12.9335	11.4711	5.28273
ARAF	ARAF	2.90653	4.01027	8.61262	10.7563	8.31439	10.5151	5.28273
ARAP1	ARAP1	56.1929	61.1566	68.901	91.429	91.4583	82.2094	101.252
ARAP2	ARAP2	1.93769	2.00514	2.15316	2.15127	1.84764	1.91185	1.76091
ARAP3	ARAP3	39.7226	23.0591	23.6847	17.2102	25.867	25.8099	14.9677
ARBK1	ADRBK1	32.9407	35.0899	31.2208	41.9498	49.8864	39.1928	58.9905
ARBK2	ADRBK2	3.87537	11.0282	13.9955	7.52944	21.2479	11.4711	5.28273
ARC	ARC	0	0	0	0	0.923821	0	0
ARC1A	ARPC1A	9.68844	4.01027	3.22973	4.30254	1.84764	1.91185	3.52182
ARC1B	ARPC1B	29.0653	40.1027	36.6036	53.7817	49.8864	45.8843	13.2068
ARCH	ZBTB8OS	18.408	13.0334	10.7658	19.3614	14.7811	16.2507	13.2068
AREG	AREGB	0	0	0	0	1.84764	1.91185	1.76091
ARF1	ARF1	4.84422	6.01541	1.07658	2.15127	3.69529	0.955923	3.52182
ARF2	ARF1	1.93769	5.01284	3.22973	4.30254	2.77146	0	0.880455
ARF4	ARF4	4.84422	4.01027	3.22973	3.2269	1.84764	8.6033	0.880455
ARF5	ARF5	16.4703	14.036	24.7613	10.7563	16.6288	19.1185	18.4896
ARF6	ARF6	0	1.00257	0	2.15127	0	0	0
ARFG2	PACSIN3	49.411	51.131	64.5947	59.1599	61.896	26.7658	42.2618
ARFG3	ARFGAP3	73.6321	79.2029	77.5136	93.5802	86.8392	86.989	86.2846
ARFP1	ARFIP1	5.81306	5.01284	6.45947	5.37817	3.69529	4.77961	5.28273
ARFP2	ARFIP2	53.2864	57.1464	44.1397	32.269	37.8767	45.8843	64.2732
ARFRP	ARFRP1	50.3799	58.1489	74.2839	78.5213	78.5248	63.0909	62.5123
ARG33	ARHGEF33	13.5638	8.02054	8.61262	17.2102	16.6288	14.3388	21.1309
ARGAL	ARHGEF10L	45.5357	32.0822	25.8379	36.5716	31.4099	38.2369	31.6964
ARGI1	ARG1	38.7537	2.00514	2.15316	1.07563	1.84764	1.91185	3.52182
ARGI2	ARG2	52.3176	40.1027	49.5226	50.5548	60.9722	46.8402	56.3491
ARGL1	ARGLU1	587.119	411.053	260.532	328.069	417.567	434.945	508.022
ARH	LDLRAP1	1.93769	1.00257	2.15316	3.2269	0.923821	1.91185	3.52182
ARH37	ARHGEF37	3.87537	2.00514	6.45947	3.2269	3.69529	0.955923	2.64136
ARH38	ARHGEF38	0.968844	2.00514	0	0	0.923821	2.86777	0
ARH40	ARHGEF40	16.4703	11.0282	23.6847	25.8152	28.6385	19.1185	14.9677
ARHG1	ARHGEF1	85.2582	63.1618	133.496	109.715	97.9251	77.4297	279.985
ARHG2	ARHGEF2	9.68844	15.0385	19.3784	19.3614	9.23821	11.4711	23.7723
ARHG3	ARHGEF3	1.93769	4.01027	2.15316	4.30254	0.923821	7.64738	12.3264
ARHG4	ARHGEF4	0.968844	2.00514	1.07658	2.15127	0	0.955923	2.64136
ARHG5	ARHGEF5	0.968844	0	1.07658	2.15127	0.923821	0	0.880455
ARHG6	ARHGEF6	36.8161	26.0668	20.455	21.5127	12.0097	29.6336	29.055
ARHG7	ARHGEF7	44.5668	34.0873	36.6036	32.269	48.0387	41.1047	75.7191
ARHG8	NET1	36.8161	26.0668	10.7658	15.0589	18.4764	19.1185	9.685
ARHG9	SPATA13	2.90653	2.00514	2.15316	3.2269	5.54293	8.6033	2.64136
ARHGA	ARHGEF10	57.1618	42.1079	39.8334	43.0254	30.4861	39.1928	62.5123
ARHGB	ARHGEF11	11.6261	19.0488	10.7658	6.45381	9.23821	10.5151	3.52182
ARHGC	ARHGEF12	25.1899	29.0745	31.2208	19.3614	18.4764	38.2369	23.7723
ARHGEF3	ARHGEF3	0.968844	1.00257	1.07658	1.07563	0.923821	0	0.880455
ARHGF	ARHGEF15	28.0965	16.0411	13.9955	11.832	11.0859	15.2948	14.9677
ARHGG	ARHGEF16	9.68844	13.0334	16.1487	16.1345	13.8573	18.1625	21.1309
ARHGH	ARHGEF17	4.84422	0	3.22973	1.07563	7.39057	0	0.880455
ARHGI	ARHGEF18	1.93769	1.00257	2.15316	0	1.84764	1.91185	1.76091
ARHGJ	ARHGEF19	2.90653	3.0077	3.22973	1.07563	5.54293	4.77961	0.880455
ARHGP	ARHGEF25	59.0995	68.1746	52.7523	61.3112	82.2201	67.8705	72.1973
ARHGQ	ARHGEF26	49.411	35.0899	44.1397	21.5127	21.2479	29.6336	49.3055
ARHL1	ADPRHL1	126.919	128.329	73.2073	63.4625	71.1342	70.7383	97.7305
ARHL2	ADPRHL2	3.87537	7.01798	1.07658	5.37817	0	4.77961	1.76091
ARI1	ARIH1	52.3176	54.1387	60.2884	35.4959	50.8102	63.0909	33.4573
ARI1A	ARID1A	20.3457	20.0514	33.3739	18.2858	19.4002	25.8099	24.6527
ARI1B	ARID1B	21.3146	23.0591	13.9955	26.8909	26.7908	21.9862	17.6091
ARI2	ARIH2	12.595	7.01798	6.45947	4.30254	10.162	7.64738	5.28273
ARI3B	ARID3B	0.968844	2.00514	3.22973	6.45381	3.69529	0.955923	4.40227
ARI3C	ARID3C	3.87537	3.0077	1.07658	0	0.923821	0.955923	0
ARI4A	ARID4A	226.709	294.755	222.852	150.589	184.764	203.612	167.286
ARI4B	ARID4B	3.87537	3.0077	4.30631	6.45381	6.46675	9.55923	7.04364
ARI5B	ARID5B	2.90653	3.0077	4.30631	7.52944	5.54293	0.955923	7.04364
ARID2	ARID2	7.75075	10.0257	4.30631	10.7563	12.9335	2.86777	5.28273
ARIP4	RAD54L2	7.75075	15.0385	9.6892	13.9833	6.46675	5.73554	14.0873
ARK72	AKR7A3	12.595	10.0257	9.6892	8.60508	12.9335	12.427	6.16318
ARK74	AKR7A3	5.81306	8.02054	3.22973	4.30254	5.54293	3.82369	0
ARL1	ARL1	151.14	170.437	423.095	243.093	132.106	249.496	104.774
ARL11	ARL11	0	0	0	1.07563	0	0	0
ARL15	ARL15	1.93769	1.00257	2.15316	2.15127	0.923821	0.955923	1.76091
ARL16	ARL16	2.90653	2.00514	0	4.30254	1.84764	1.91185	1.76091
ARL2	ARL2	0.968844	1.00257	1.07658	1.07563	0	1.91185	1.76091
ARL4A	ARL4A	57.1618	46.1181	15.0721	53.7817	78.5248	60.2231	189.298
ARL4D	ARL4D	0.968844	0	1.07658	1.07563	0	0	0
ARL5A	ARL5A	0.968844	3.0077	3.22973	1.07563	2.77146	0.955923	0.880455
ARL5B	ARL5B	0	0	0	0	0	0.955923	0.880455
ARL6	ARL6	0	1.00257	1.07658	4.30254	2.77146	0.955923	0.880455
ARL8B	ARL8B	23.2522	33.0847	10.7658	18.2858	12.0097	10.5151	4.40227
ARL9	ARL9	2.90653	2.00514	3.22973	0	0	1.91185	0.880455
ARLY	ASL	38.7537	38.0976	33.3739	21.5127	25.867	27.7218	33.4573
ARM10	ARMC10	88.1648	62.1592	45.2163	84.9752	112.706	90.8127	157.601
ARMC1	ARMC1	0	2.00514	2.15316	1.07563	0	1.91185	0
ARMC2	ARMC2	27.1276	15.0385	4.30631	10.7563	13.8573	5.73554	13.2068
ARMC3	ARMC3	1.93769	0	1.07658	0	0	0	1.76091
ARMC4	ARMC4	0	0	1.07658	1.07563	0	1.91185	0
ARMC5	ARMC5	1.93769	5.01284	3.22973	3.2269	5.54293	0.955923	0
ARMC6	ARMC6	11.6261	21.0539	43.0631	26.8909	12.9335	12.427	15.8482
ARMC8	ARMC8	76.5386	72.1849	59.2118	49.4792	60.0484	55.4435	71.3168
ARMC9	ARMC9	3.87537	7.01798	5.38289	12.9076	12.0097	6.69146	4.40227
ARMX1	ARMCX1	13.5638	18.0462	16.1487	18.2858	25.867	11.4711	11.4459
ARMX2	ARMCX2	13.5638	12.0308	25.8379	19.3614	15.705	15.2948	22.8918
ARMX3	ARMCX3	3.87537	6.01541	3.22973	4.30254	5.54293	2.86777	5.28273
ARMX4	ARMCX4	0	1.00257	1.07658	1.07563	0	0.955923	0
ARMX5	ARMCX5	9.68844	9.02311	3.22973	5.37817	2.77146	5.73554	3.52182
ARNT	ARNT	6.78191	4.01027	7.53604	7.52944	1.84764	4.77961	9.685
ARNT2	ARNT2	2.90653	5.01284	3.22973	5.37817	3.69529	4.77961	5.28273
AROS	RPS19BP1	2.90653	3.0077	4.30631	3.2269	0.923821	2.86777	8.80455
ARP10	ACTR10	32.9407	25.0642	38.7568	23.664	27.7146	25.8099	28.1746
ARP19	ARPP19	0	0	0	0	0	0.955923	0
ARP2	ACTR2	1250.78	1416.63	1186.39	1091.77	1285.96	1220.71	1644.69
ARP21	ARPP21	0	0	0	0	0	0	0.880455
ARP3	ACTR3	76.5386	71.1823	101.198	73.1432	61.896	56.3994	22.8918
ARP3B	ACTR3B	11.6261	12.0308	8.61262	5.37817	8.31439	12.427	7.92409
ARP5	ACTR5	6.78191	12.0308	7.53604	6.45381	12.9335	17.2066	17.6091
ARP5L	ARPC5L	36.8161	35.0899	29.0676	10.7563	32.3337	29.6336	20.2505
ARP6	ACTR6	30.0342	27.0693	20.455	35.4959	33.2576	32.5014	51.0664
ARP8	ACTR8	68.7879	83.2131	64.5947	78.5213	79.4486	60.2231	68.6755
ARPC2	ARPC2	88.1648	82.2106	113.041	102.185	107.163	102.284	159.362
ARPC3	ARPC3	25.1899	14.036	17.2252	12.9076	15.705	15.2948	24.6527
ARPC5	ARPC5	24.2211	22.0565	33.3739	20.4371	18.4764	18.1625	7.92409
ARPM1	ACTRT3	0	0	0	0	0	0.955923	0
ARRB1	ARRB1	7.75075	8.02054	17.2252	5.37817	5.54293	9.55923	3.52182
ARRB2	ARRB2	12.595	6.01541	2.15316	16.1345	6.46675	17.2066	10.5655
ARRC	ARR3	0	0	0	0	0.923821	0	0
ARRD2	ARRDC2	0	3.0077	0	1.07563	0.923821	0.955923	0.880455
ARRD3	ARRDC3	0	4.01027	0	1.07563	0.923821	0	0.880455
ARRD4	ARRDC4	0	2.00514	0	2.15127	0	0	0
ARRD5	ARRDC5	5.81306	3.0077	3.22973	2.15127	0.923821	4.77961	7.04364
ARSA	ARSA	120.137	98.2517	72.1307	104.337	133.03	115.667	121.503
ARSB	ARSB	0.968844	0	4.30631	5.37817	3.69529	5.73554	1.76091
ARSD	ARSD	0.968844	2.00514	1.07658	2.15127	1.84764	1.91185	2.64136
ARSE	ARSE	0.968844	1.00257	1.07658	1.07563	1.84764	1.91185	2.64136
ARSG	ARSG	117.23	118.303	107.658	92.5046	117.325	108.019	149.677
ARSH	ARSH	0	0	0	1.07563	0	0	0.880455
ARSI	ARSI	2.90653	4.01027	1.07658	2.15127	3.69529	1.91185	0
ARSJ	ARSJ	0	0	1.07658	1.07563	2.77146	0	3.52182
ARSK	ARSK	35.8472	25.0642	20.455	33.3447	36.029	41.1047	45.7836
ARTN		0.968844	0	0	1.07563	0	0	1.76091
ARV1	ARV1	27.1276	37.095	18.3018	34.4203	24.9432	21.9862	22.8918
ARX	ARX	42.6291	29.0745	45.2163	54.8574	46.1911	46.8402	67.795
ARY1	NAT1	0	0	1.07658	0	0	0	0.880455
AS3MT	AS3MT	42.6291	49.1258	32.2973	47.3279	63.7437	45.8843	53.7077
ASAH1	ASAH1	40.6914	29.0745	20.455	45.1767	38.8005	40.1488	48.425
ASAH2	ASAH2	137.576	132.339	132.419	125.849	166.288	122.358	168.167
ASAP1	ASAP1	1.93769	4.01027	4.30631	3.2269	5.54293	4.77961	4.40227
ASAP2	ASAP2	4.84422	0	3.22973	4.30254	4.61911	0.955923	3.52182
ASAP3	ASAP3	0.968844	2.00514	1.07658	2.15127	2.77146	6.69146	6.16318
ASB10	ASB10	55.2241	68.1746	36.6036	55.933	62.8199	52.5757	86.2846
ASB11	ASB11	26.1588	26.0668	11.8424	12.9076	15.705	17.2066	13.2068
ASB12	ASB12	3.87537	4.01027	5.38289	6.45381	3.69529	3.82369	3.52182
ASB13	ASB13	0	1.00257	0	1.07563	0	0	0
ASB16	ASB16	0.968844	0	0	0	0	0.955923	0
ASB2	ASB2	0	3.0077	0	0	0	0.955923	7.04364
ASB3	GPR75-ASB3	62.9748	70.1798	80.7433	67.765	74.8295	67.8705	76.5996
ASB4	ASB4	0.968844	0	1.07658	1.07563	0.923821	0	0.880455
ASB5	ASB5	26.1588	32.0822	4.30631	16.1345	5.54293	14.3388	11.4459
ASB6	ASB6	9.68844	8.02054	3.22973	2.15127	5.54293	5.73554	2.64136
ASB7	ASB7	0.968844	3.0077	0	0	1.84764	1.91185	0.880455
ASB8	ASB8	4.84422	3.0077	1.07658	5.37817	5.54293	4.77961	2.64136
ASB9	ASB9	9.68844	7.01798	12.9189	10.7563	9.23821	6.69146	13.2068
ASC	PYCARD	2.90653	3.0077	5.38289	10.7563	14.7811	7.64738	7.04364
ASCC1	ASCC1	151.14	146.375	186.248	137.681	176.45	162.507	95.0891
ASCC2	ASCC2	102.697	106.272	223.928	93.5802	115.478	123.314	136.47
ASF1B	ASF1B	0	5.01284	5.38289	3.2269	1.84764	4.77961	1.76091
ASGL1	ASRGL1	16.4703	8.02054	17.2252	19.3614	16.6288	11.4711	18.4896
ASGR1	ASGR1	8114.07	4965.72	2171.46	5758.95	5350.77	8159.76	6834.97
ASGR2	ASGR2	12.595	9.02311	1.07658	5.37817	6.46675	4.77961	13.2068
ASH1L	ASH1L	123.043	116.298	150.721	136.606	150.583	164.419	228.918
ASH2L	ASH2L	19.3769	28.0719	25.8379	30.1178	24.0194	15.2948	48.425
ASHWN	C2orf49	20.3457	34.0873	39.8334	27.9665	34.1814	28.6777	37.8596
ASM	SMPD1	54.2552	75.1926	77.5136	88.2021	107.163	114.711	117.1
ASM3A	SMPDL3A	13.5638	13.0334	1.07658	6.45381	8.31439	4.77961	5.28273
ASM3B	SMPDL3B	1.93769	5.01284	1.07658	1.07563	1.84764	2.86777	5.28273
ASNA	ASNA1	415.634	455.166	425.248	411.968	464.682	429.209	340.736
ASND1	ASNSD1	15.5015	13.0334	5.38289	8.60508	7.39057	5.73554	8.80455
ASNS	ASNS	11.6261	13.0334	10.7658	15.0589	14.7811	13.3829	22.8918
ASPC1	ASPSCR1	73.6321	83.2131	114.117	101.11	89.6107	102.284	146.155
ASPG	AGA	87.1959	82.2106	63.5181	83.8995	90.5345	108.019	103.013
ASPH	ASPH	1580.18	1343.44	1636.4	1879.13	1724.77	2082	2342.89
ASPM	ASPM	53.2864	46.1181	38.7568	44.101	40.6481	47.7961	56.3491
ASPN	ASPN	203.457	250.642	286.37	338.825	374.148	311.631	1132.26
ASPP1	PPP1R13B	61.0372	69.1772	79.6668	74.2188	73.9057	84.1212	117.1
ASPP2	TP53BP2	6.78191	2.00514	5.38289	3.2269	2.77146	6.69146	6.16318
ASSY	ASS1	15.5015	4.01027	2.15316	1.07563	3.69529	1.91185	7.04364
ASTE1	ASTE1	3.87537	3.0077	5.38289	4.30254	1.84764	4.77961	1.76091
ASTN1	ASTN1	0	2.00514	2.15316	0	0	1.91185	0.880455
ASTN2	ASTN2	12.595	10.0257	21.5316	13.9833	16.6288	11.4711	14.9677
ASXL1	ASXL1	15.5015	31.0796	15.0721	16.1345	9.23821	15.2948	14.0873
ASXL2	ASXL2	2.90653	2.00514	1.07658	2.15127	4.61911	4.77961	5.28273
ASXL3	ASXL3	0	0	2.15316	0	0	1.91185	0
ASZ1	ASZ1	15.5015	7.01798	60.2884	35.4959	36.029	39.1928	18.4896
AT10A	ATP10A	1.93769	4.01027	4.30631	1.07563	2.77146	0.955923	2.64136
AT10B	ATP10B	0	1.00257	0	0	0	0	0
AT10D	ATP10D	62.006	64.1643	39.8334	48.4036	47.1149	65.9587	51.0664
AT11A	ATP11A	0.968844	2.00514	3.22973	2.15127	1.84764	1.91185	6.16318
AT11B	ATP11B	24.2211	34.0873	21.5316	19.3614	24.9432	22.9421	40.5009
AT11C	ATP11C	2.90653	2.00514	5.38289	5.37817	1.84764	0	0.880455
AT12A	ATP12A	19.3769	11.0282	1.07658	3.2269	0.923821	3.82369	0
AT131	ATP13A1	25.1899	47.1207	61.3649	40.8741	43.4196	33.4573	48.425
AT132	ATP13A2	6.78191	10.0257	4.30631	7.52944	9.23821	7.64738	1.76091
AT133	ATP13A3	19.3769	23.0591	18.3018	9.68071	18.4764	20.0744	7.92409
AT135	ATP13A5	1.93769	0	0	1.07563	0	0	0.880455
AT1A1	ATP1A1	224.772	272.698	145.338	74.2188	82.2201	121.402	11.4459
AT1A3	ATP1A3	570.649	639.638	633.028	604.507	568.15	572.598	720.212
AT1B1	ATP1B1	50.3799	51.131	17.2252	7.52944	29.5623	4.77961	4.40227
AT1B2	ATP1B2	1.93769	2.00514	1.07658	1.07563	1.84764	0.955923	0
AT1B3	ATP1B3	1.93769	2.00514	5.38289	1.07563	2.77146	0	2.64136
AT1B4	ATP1B4	1.93769	0	2.15316	2.15127	0	1.91185	0
AT2A1	ATP2A1	2.90653	2.00514	4.30631	4.30254	0.923821	1.91185	3.52182
AT2A2	ATP2A2	373.974	545.397	369.266	392.607	335.347	365.162	305.518
AT2A3	ATP2A3	0.968844	0	1.07658	3.2269	0	0	0
AT2B1	ATP2B1	13.5638	17.0437	20.455	13.9833	14.7811	14.3388	30.8159
AT2B3	ATP2B3	0	2.00514	2.15316	0	0	0	0
AT2B4	ATP2B4	34.8784	21.0539	22.6081	18.2858	53.5816	36.3251	44.9032
AT2C1	ATP2C1	83.3206	80.2054	76.437	95.7315	101.62	80.2975	71.3168
AT2C2	ATP2C2	60.0683	36.0924	9.6892	24.7396	32.3337	24.854	25.5332
AT2L1	ETNPPL	10.6573	20.0514	35.5271	47.3279	48.9625	81.2534	245.647
AT2L2	PHYKPL	41.6603	45.1156	47.3694	67.765	65.5913	53.5317	168.167
AT5F1	ATP5F1	5.81306	3.0077	2.15316	2.15127	0	0.955923	0.880455
AT5G1	ATP5G1	3039.26	3455.85	2469.67	1639.27	1321.99	1568.67	311.681
AT5G2	ATP5G2	14.5327	5.01284	4.30631	3.2269	4.61911	6.69146	1.76091
AT5G3	ATP5G3	38.7537	57.1464	41.9865	54.8574	33.2576	46.8402	50.1859
AT5SL	ATP5SL	13.5638	13.0334	10.7658	17.2102	9.23821	8.6033	18.4896
AT7L1	ATXN7L1	2.90653	2.00514	3.22973	2.15127	2.77146	3.82369	2.64136
AT7L2	ATXN7L2	2.90653	2.00514	9.6892	7.52944	7.39057	4.77961	4.40227
AT7L3	ATXN7L3	0.968844	0	1.07658	0	0	0	2.64136
AT8A1	ATP8A1	8.71959	7.01798	4.30631	0	4.61911	2.86777	3.52182
AT8A2	ATP8A2	4.84422	9.02311	5.38289	4.30254	2.77146	5.73554	11.4459
AT8B1	ATP8B1	23.2522	20.0514	13.9955	22.5883	22.1717	20.0744	22.8918
AT8B2	ATP8B2	53.2864	57.1464	47.3694	62.3868	54.5055	57.3554	28.1746
AT8B4	ATP8B4	4.84422	4.01027	4.30631	4.30254	4.61911	0.955923	5.28273
AT8B5	ATP8B2	0.968844	1.00257	0	0	2.77146	0	0.880455
ATAD1	ATAD1	1.93769	6.01541	3.22973	2.15127	3.69529	0.955923	1.76091
ATAD2	ATAD2	2.90653	4.01027	0	4.30254	6.46675	0	2.64136
ATAD3	ATAD3A	46.5045	29.0745	22.6081	18.2858	14.7811	22.9421	4.40227
ATAD5	ATAD5	0	2.00514	2.15316	2.15127	1.84764	0	0.880455
ATAT	ATAT1	20.3457	26.0668	30.1442	18.2858	15.705	20.0744	45.7836
ATBD4	DPH6	1.93769	3.0077	3.22973	3.2269	1.84764	3.82369	1.76091
ATCAY	ATCAY	1.93769	0	1.07658	1.07563	0	0	0
ATD2B	ATAD2B	6.78191	5.01284	2.15316	3.2269	8.31439	0.955923	4.40227
ATE1	ATE1	222.834	232.596	122.73	209.749	209.707	282.953	382.117
ATF1	ATF1	39.7226	41.1053	31.2208	22.5883	32.3337	27.7218	48.425
ATF2	ATF2	91.0713	66.1695	59.2118	59.1599	62.8199	83.1653	66.0341
ATF3	ATF3	0	5.01284	2.15316	0	0	0	0
ATF4	ATF4	656.876	803.057	1022.75	543.196	609.722	586.937	471.043
ATF6A	ATF6	5.81306	14.036	4.30631	5.37817	13.8573	5.73554	4.40227
ATF6B	ATF6B	21.3146	20.0514	35.5271	17.2102	23.0955	21.0303	51.9468
ATF7	ATF7	2.90653	2.00514	4.30631	9.68071	0	0.955923	1.76091
ATG10	ATG10	2.90653	1.00257	0	0	0	0.955923	0
ATG12	ATG12	6.78191	5.01284	8.61262	10.7563	6.46675	7.64738	12.3264
ATG13	ATG13	8.71959	6.01541	1.07658	10.7563	3.69529	5.73554	8.80455
ATG2A	ATG2A	42.6291	41.1053	38.7568	37.6472	26.7908	29.6336	18.4896
ATG2B	ATG2B	7.75075	9.02311	5.38289	9.68071	7.39057	8.6033	2.64136
ATG3	ATG3	300.342	276.709	761.14	637.851	532.121	381.413	435.825
ATG4A	ATG4A	1.93769	3.0077	5.38289	3.2269	1.84764	7.64738	4.40227
ATG4B	ATG4B	25.1899	16.0411	29.0676	24.7396	25.867	20.0744	22.0114
ATG4C	ATG4C	57.1618	54.1387	61.3649	63.4625	63.7437	62.135	81.8823
ATG4D	ATG4D	1.93769	1.00257	3.22973	3.2269	0.923821	3.82369	0
ATG5	ATG5	7.75075	6.01541	5.38289	7.52944	3.69529	6.69146	10.5655
ATG7	ATG7	25.1899	25.0642	11.8424	21.5127	25.867	18.1625	13.2068
ATG9A	ATG9A	208.301	219.562	194.861	172.102	150.583	173.978	80.1214
ATG9B	ATG9B	3.87537	1.00257	8.61262	2.15127	8.31439	0	0.880455
ATGA1	C12orf44	74.601	55.1412	71.0541	58.0843	65.5913	58.3113	88.9259
ATHL1	ATHL1	3.87537	7.01798	7.53604	8.60508	4.61911	7.64738	2.64136
ATIF1	ATPIF1	5952.58	6698.16	5575.6	5272.76	5257.47	5627.52	2458.23
ATL1	ADAMTSL1	5.81306	1.00257	4.30631	3.2269	0.923821	4.77961	3.52182
ATL2	ADAMTSL2	1.93769	1.00257	3.22973	6.45381	1.84764	0.955923	6.16318
ATL3	ADAMTSL3	6.78191	16.0411	6.45947	9.68071	15.705	13.3829	16.7286
ATL4	ADAMTSL4	9.68844	8.02054	5.38289	10.7563	7.39057	9.55923	8.80455
ATL5	ADAMTSL5	0.968844	1.00257	0	0	0	0	0
ATLA1	ATL1	0	0	0	1.07563	0.923821	0	1.76091
ATLA2	ATL2	391.413	522.338	310.054	423.8	451.749	446.416	72.1973
ATM	ATM	12.595	10.0257	5.38289	6.45381	15.705	8.6033	6.16318
ATMIN	ATMIN	0	0	0	0	0	0	5.28273
ATN1	ATN1	120.137	119.306	136.725	98.9584	91.4583	82.2094	181.374
ATP23	XRCC6BP1	28.0965	30.077	22.6081	21.5127	20.3241	42.0606	30.8159
ATP4A	ATP4A	0.968844	1.00257	1.07658	1.07563	0.923821	0	0.880455
ATP5H	ATP5H	86.2271	78.2003	91.5091	80.6726	78.5248	74.562	57.2296
ATP5I	ATP5I	17.4392	14.036	23.6847	11.832	7.39057	13.3829	9.685
ATP5J	ATP5J	1699.35	2315.93	1885.09	2043.71	1858.73	2009.35	929.76
ATP5L	ATP5L	2.90653	3.0077	2.15316	3.2269	0	1.91185	1.76091
ATP5S	ATP5S	12.595	4.01027	6.45947	16.1345	12.9335	8.6033	6.16318
ATP7A	ATP7A	2.90653	0	2.15316	0	0	2.86777	0.880455
ATP7B	ATP7B	0	1.00257	2.15316	1.07563	0.923821	0	0
ATP9A	ATP9A	3.87537	3.0077	5.38289	3.2269	7.39057	4.77961	14.0873
ATP9B	ATP9B	13.5638	16.0411	8.61262	8.60508	14.7811	11.4711	9.685
ATPA	ATP5A1	9.68844	2.00514	4.30631	4.30254	10.162	11.4711	6.16318
ATPB	ATP5B	14836.9	14235.5	12100.7	11326.4	10621.2	10741.7	4175.12
ATPD	ATP5D	371.067	404.035	327.28	299.026	206.012	272.438	42.2618
ATPF1	ATPAF1	23.2522	19.0488	26.9144	16.1345	24.9432	21.0303	14.0873
ATPF2	ATPAF2	13.5638	22.0565	10.7658	8.60508	4.61911	12.427	0.880455
ATPG	ATP5C1	38.7537	37.095	37.6802	49.4792	37.8767	40.1488	15.8482
ATPK	ZNF607	3964.51	5357.72	5118.05	4265.97	3525.3	4208.93	1797.01
ATPO	ATP5O	5998.11	7213.48	7040.82	5920.29	5779.43	7025.08	2960.09
ATR	ATR	51.3487	41.1053	64.5947	75.2944	51.734	44.9284	63.3927
ATRAP	AGTRAP	1.93769	1.00257	1.07658	3.2269	2.77146	1.91185	0
ATRIP	ATRIP	15.5015	22.0565	55.982	22.5883	24.0194	27.7218	29.055
ATRN	ATRN	8.71959	5.01284	9.6892	5.37817	11.0859	6.69146	5.28273
ATRN1	ATRNL1	0.968844	1.00257	1.07658	2.15127	2.77146	0	3.52182
ATRX	ATRNL1	11.6261	10.0257	7.53604	12.9076	10.162	9.55923	19.37
ATS1	ADAMTS1	28.0965	49.1258	51.6757	34.4203	16.6288	12.427	16.7286
ATS10	ADAMTS10	8.71959	23.0591	6.45947	15.0589	16.6288	13.3829	22.8918
ATS12	ADAMTS12	3.87537	2.00514	10.7658	4.30254	2.77146	3.82369	12.3264
ATS13	ADAMTS13	4.84422	1.00257	0	0	0.923821	6.69146	5.28273
ATS14	ADAMTS14	0.968844	1.00257	1.07658	2.15127	0.923821	1.91185	0.880455
ATS15	ADAMTS15	0.968844	3.0077	1.07658	2.15127	1.84764	1.91185	2.64136
ATS16	ADAMTS16	25.1899	9.02311	96.892	89.2777	51.734	75.5179	14.0873
ATS17	ADAMTS17	13.5638	13.0334	25.8379	15.0589	16.6288	22.9421	7.92409
ATS18	ADAMTS18	2.90653	5.01284	0	7.52944	6.46675	4.77961	14.9677
ATS19	ADAMTS19	3.87537	1.00257	2.15316	2.15127	2.77146	0	0.880455
ATS2	ADAMTS2	6.78191	8.02054	21.5316	11.832	14.7811	8.6033	34.3377
ATS20	ADAMTS20	24.2211	19.0488	15.0721	15.0589	11.0859	19.1185	11.4459
ATS3	ADAMTS3	0	5.01284	1.07658	1.07563	0	1.91185	0
ATS4	ADAMTS4	5.81306	10.0257	17.2252	3.2269	14.7811	3.82369	5.28273
ATS5	ADAMTS5	1.93769	4.01027	4.30631	7.52944	4.61911	9.55923	7.92409
ATS6	ADAMTS6	0.968844	1.00257	3.22973	6.45381	2.77146	0	6.16318
ATS7	ADAMTS7	4.84422	5.01284	2.15316	7.52944	6.46675	1.91185	4.40227
ATS8	ADAMTS8	0	0	0	1.07563	1.84764	1.91185	0
ATS9	ADAMTS9	84.2894	79.2029	102.275	46.2523	52.6578	53.5317	58.9905
ATX1	ATXN1	2.90653	1.00257	5.38289	3.2269	9.23821	6.69146	6.16318
ATX10	ATXN10	535.771	506.297	493.073	755.096	740.905	957.835	1274.9
ATX1L	ATXN1L	1.93769	2.00514	2.15316	1.07563	6.46675	7.64738	2.64136
ATX2	ATXN2	310.03	328.842	427.401	386.153	346.433	374.722	254.451
ATX2L	ATXN2L	22.2834	28.0719	34.4505	26.8909	30.4861	22.9421	14.9677
ATX3	ATXN3	12.595	18.0462	25.8379	15.0589	26.7908	27.7218	36.0986
ATX7	ATXN7	8.71959	6.01541	6.45947	7.52944	3.69529	5.73554	6.16318
AUGN	C2orf40	0	0	0	0	2.77146	0	0.880455
AUHM	AUH	66.8502	74.19	25.8379	47.3279	53.5816	58.3113	43.1423
AUP1	AUP1	288.715	233.598	369.266	277.514	310.404	325.97	275.582
AURKB	AURKB	1.93769	2.00514	1.07658	0	6.46675	1.91185	5.28273
AURKC	AURKC	0.968844	0	0	1.07563	0	0	0
AUTS2	AUTS2	155.984	137.352	63.5181	53.7817	149.659	89.8567	390.041
AUXI	DNAJC6	0.968844	0	0	0	0.923821	0	0.880455
AVEN	AVEN	16.4703	20.0514	22.6081	19.3614	14.7811	15.2948	16.7286
AVIL	AVIL	0	1.00257	0	1.07563	0	1.91185	0
AVL9	AVL9	9.68844	18.0462	11.8424	23.664	15.705	18.1625	14.9677
AVR2A	ACVR2A	26.1588	24.0616	23.6847	21.5127	25.867	26.7658	27.2941
AVR2B	ACVR2B	0	0	0	0	0.923821	1.91185	2.64136
AWAT2	AWAT2	0	0	0	0	0.923821	0.955923	0
AXDN1	AXDND1	0	0	1.07658	1.07563	0	0	0.880455
AXIN1	AXIN1	12.595	27.0693	20.455	24.7396	23.0955	26.7658	25.5332
AXIN2	AXIN2	23.2522	11.0282	17.2252	13.9833	13.8573	17.2066	37.8596
AZI1	AZI1	12.595	18.0462	7.53604	7.52944	12.0097	10.5151	17.6091
AZI2	AZI2	31.003	26.0668	30.1442	16.1345	28.6385	19.1185	22.0114
AZIN1	SEC24A	78.4763	90.2311	78.5902	80.6726	26.7908	100.372	41.3814
An16g02540		1.93769	1.00257	0	0	0.923821	0	0
B2CL1	BCL2L1	17.4392	27.0693	20.455	15.0589	22.1717	36.3251	27.2941
B2CL2	BCL2L2-PABPN1	448.575	407.043	453.239	468.977	391.7	388.105	263.256
B2L12	BCL2L12	67.8191	70.1798	64.5947	61.3112	62.8199	74.562	70.4364
B2L13	BCL2L13	6.78191	15.0385	9.6892	6.45381	14.7811	15.2948	7.04364
B2L14	BCL2L14	0	2.00514	2.15316	4.30254	0.923821	2.86777	0
B2L15	BCL2L15	17.4392	18.0462	17.2252	10.7563	12.0097	20.0744	10.5655
B2LA1	BCL2A1	4.84422	4.01027	7.53604	10.7563	9.23821	27.7218	30.8159
B3A2	SLC4A2	126.919	162.416	207.78	137.681	133.03	146.256	115.34
B3A3	SLC4A3	1.93769	0	0	1.07563	1.84764	2.86777	0
B3A4	SLC4A9	1.93769	0	5.38289	5.37817	5.54293	2.86777	1.76091
B3GA2	B3GAT2	0.968844	0	0	0	0	0.955923	1.76091
B3GA3	B3GAT3	3.87537	4.01027	3.22973	5.37817	7.39057	1.91185	1.76091
B3GL2	B3GALNT2	20.3457	12.0308	6.45947	11.832	3.69529	10.5151	4.40227
B3GLT	B3GALTL	45.5357	43.1104	66.7478	75.2944	68.3628	66.9146	81.0018
B3GN1	B3GNT1	21.3146	18.0462	29.0676	26.8909	32.3337	43.0165	54.5882
B3GN2	B3GNT2	2.90653	1.00257	3.22973	5.37817	3.69529	5.73554	7.92409
B3GN3	B3GNT3	3.87537	3.0077	1.07658	3.2269	1.84764	2.86777	2.64136
B3GN4	B3GNT4	0	1.00257	0	0	0.923821	0	0.880455
B3GN6	B3GNT6	1.93769	2.00514	4.30631	6.45381	0	0.955923	1.76091
B3GN8	B3GNT8	0	0	0	0	0	0	0.880455
B3GN9	B3GNT9	1.93769	0	2.15316	0	0	0.955923	0.880455
B3GNL	B3GNTL1	10.6573	9.02311	5.38289	10.7563	4.61911	5.73554	7.92409
B3GT4	B3GALT4	44.5668	34.0873	53.8289	55.933	51.734	54.4876	89.8064
B3GT6	B3GALT6	1.93769	0	0	0	0	0	0
B4DT71		0	0	0	1.07563	0	0	0
B4GN2	B4GALNT2	0	0	1.07658	0	0	0	0
B4GN4	B4GALNT4	4.84422	3.0077	5.38289	2.15127	0.923821	3.82369	10.5655
B4GT1	B4GALT1	2.90653	3.0077	3.22973	3.2269	7.39057	0.955923	0
B4GT2	B4GALT2	4.84422	6.01541	9.6892	10.7563	11.0859	3.82369	10.5655
B4GT3	B4GALT3	97.8532	70.1798	46.2928	55.933	84.9916	73.606	94.2087
B4GT4	B4GALT4	15.5015	15.0385	22.6081	20.4371	18.4764	22.9421	27.2941
B4GT5	B4GALT5	0	0	2.15316	0	0	0	0
B4GT6	B4GALT6	0.968844	1.00257	0	1.07563	0	0	0
B4GT7	B4GALT7	5.81306	2.00514	9.6892	9.68071	2.77146	2.86777	7.04364
B5TM87		3.87537	0	5.38289	3.2269	9.23821	5.73554	2.64136
B6VAE1	NLRP11	17.4392	22.0565	21.5316	16.1345	12.0097	29.6336	8.80455
B9D1	B9D1	14.5327	22.0565	16.1487	22.5883	6.46675	18.1625	2.64136
B9D2	B9D2	7.75075	14.036	9.6892	18.2858	18.4764	14.3388	12.3264
BABA1	BABAM1	68.7879	66.1695	99.0452	94.6559	55.4293	88.9008	10.5655
BACD1	KCTD13	117.23	93.2388	66.7478	51.6305	83.1439	90.8127	107.415
BACD2	TNFAIP1	65.8814	67.1721	49.5226	50.5548	47.1149	59.2672	22.8918
BACE1	BACE1	31.9718	26.0668	17.2252	13.9833	7.39057	12.427	10.5655
BACE2	BACE2	5.81306	4.01027	8.61262	9.68071	7.39057	5.73554	16.7286
BACH	ACOT7	32.9407	48.1233	130.266	58.0843	39.7243	40.1488	25.5332
BACH1	BACH1	0	0	3.22973	1.07563	0	0.955923	0
BACH2	BACH2	0	0	0	1.07563	0	0	0
BAD	BAD	37.7849	54.1387	60.2884	47.3279	48.0387	49.708	48.425
BAF	BANF1	0	0	1.07658	0	0	0	0
BAG1	BAG1	6.78191	14.036	7.53604	15.0589	11.0859	11.4711	22.0114
BAG2	BAG2	1.93769	5.01284	0	4.30254	0.923821	2.86777	2.64136
BAG3	BAG3	70.7256	157.403	153.951	89.2777	121.021	114.711	162.004
BAG4	BAG4	4.84422	4.01027	5.38289	13.9833	3.69529	3.82369	1.76091
BAG5	BAG5	17.4392	28.0719	10.7658	18.2858	12.9335	21.9862	10.5655
BAG6	BAG6	355.566	347.891	353.118	324.842	346.433	348.912	324.888
BAHC1	No homologue	16.4703	16.0411	19.3784	27.9665	24.0194	16.2507	35.2182
BAHD1	BAHD1	0	0	0	0	0	0.955923	0
BAI1	BAI1	2.90653	2.00514	3.22973	0	2.77146	5.73554	4.40227
BAI2	BAI2	28.0965	15.0385	54.9055	36.5716	31.4099	53.5317	80.1214
BAI3	BAI3	1.93769	1.00257	9.6892	6.45381	6.46675	4.77961	4.40227
BAIP2	BAIAP2	17.4392	13.0334	7.53604	7.52944	1.84764	7.64738	7.04364
BAIP3	BAIAP3	0.968844	1.00257	0	0	0	0	0.880455
BAK	BAK1	29.0653	18.0462	24.7613	18.2858	29.5623	22.9421	6.16318
BAKOR	ATG14	0.968844	1.00257	1.07658	1.07563	1.84764	4.77961	0.880455
BAMBI	BAMBI	2.90653	14.036	6.45947	2.15127	0	6.69146	4.40227
BANK1	BANK1	2.90653	6.01541	1.07658	2.15127	0.923821	5.73554	6.16318
BANP	BANP	8.71959	13.0334	6.45947	8.60508	8.31439	13.3829	4.40227
BAP1	BAP1	0.968844	5.01284	0	1.07563	1.84764	0	0.880455
BAP29	BCAP29	11.6261	2.00514	3.22973	5.37817	12.0097	7.64738	4.40227
BAP31	BCAP31	70.7256	59.1515	51.6757	80.6726	52.6578	51.6198	23.7723
BARX2	BARX2	0	0	1.07658	0	0	0	0
BASI	BSG	2770.89	2416.19	1951.84	2453.52	2020.4	3358.16	2366.66
BAT1	SLC7A9	14.5327	20.0514	27.991	46.2523	48.9625	44.9284	110.057
BATF	BATF	0.968844	0	0	0	1.84764	0.955923	0.880455
BATF2	BATF2	1.93769	0	3.22973	0	7.39057	2.86777	7.04364
BATF3	BATF3	1.93769	1.00257	0	2.15127	0	0	0
BAX	BAX	8.71959	7.01798	17.2252	7.52944	9.23821	15.2948	10.5655
BAZ1A	BAZ1A	12.595	17.0437	15.0721	19.3614	17.5526	23.8981	19.37
BAZ1B	BAZ1B	5.81306	7.01798	18.3018	13.9833	13.8573	14.3388	6.16318
BAZ2A	BAZ2A	8.71959	8.02054	10.7658	6.45381	1.84764	5.73554	4.40227
BAZ2B	BAZ2B	5.81306	17.0437	8.61262	15.0589	12.0097	12.427	8.80455
BBIP1	BBIP1	3.87537	3.0077	2.15316	2.15127	2.77146	8.6033	7.04364
BBS1	BBS1	1.93769	0	4.30631	3.2269	0.923821	0	1.76091
BBS10	BBS10	28.0965	27.0693	32.2973	21.5127	16.6288	18.1625	12.3264
BBS12	BBS12	7.75075	5.01284	4.30631	3.2269	2.77146	7.64738	0.880455
BBS2	BBS2	83.3206	67.1721	49.5226	57.0086	72.9819	70.7383	115.34
BBS4	BBS4	5.81306	5.01284	9.6892	4.30254	10.162	4.77961	8.80455
BBS5	BBS5	12.595	14.036	11.8424	25.8152	16.6288	9.55923	21.1309
BBS7	BBS7	1.93769	3.0077	5.38289	6.45381	7.39057	2.86777	4.40227
BBX	BBX	2.90653	0	7.53604	3.2269	6.46675	1.91185	3.52182
BC	MARCO	30.0342	70.1798	317.59	169.95	128.411	104.196	18.4896
BC11A	BCL11A	0.968844	1.00257	3.22973	4.30254	0	2.86777	2.64136
BC11B	BCL11B	4.84422	3.0077	0	2.15127	0.923821	2.86777	6.16318
BCA3	AKIP1	86.2271	97.2491	110.888	121.547	99.7727	97.5041	98.6109
BCAP	PIK3AP1	0	0	0	0	0	0.955923	0.880455
BCAR1	BCAR1	211.208	224.575	232.541	130.152	152.431	136.697	155.84
BCAR3	BCAR3	9.68844	15.0385	12.9189	10.7563	10.162	6.69146	1.76091
BCAS1	BCAS1	2.90653	1.00257	3.22973	0	0.923821	1.91185	2.64136
BCAS3	BCAS3	13.5638	12.0308	11.8424	15.0589	12.0097	13.3829	13.2068
BCAS4	BCAS4	0.968844	0	0	0	0.923821	0	0
BCAT1	BCAT1	0.968844	0	0	0	0	0	0
BCAT2	BCAT2	24.2211	45.1156	37.6802	27.9665	71.1342	61.1791	53.7077
BCCIP	BCCIP	74.601	93.2388	130.266	110.79	79.4486	74.562	61.6318
BCD1	ZNHIT6	16.4703	20.0514	26.9144	18.2858	15.705	16.2507	31.6964
BCDO1	BCMO1	3.87537	1.00257	0	0	0	0.955923	0
BCDO2	BCO2	26.1588	16.0411	8.61262	23.664	12.9335	17.2066	18.4896
BCKD	BCKDK	10.6573	14.036	9.6892	15.0589	24.0194	14.3388	24.6527
BCL10	BCL10	6.78191	11.0282	11.8424	17.2102	11.0859	9.55923	16.7286
BCL2	BCL2	1.93769	2.00514	2.15316	2.15127	1.84764	3.82369	1.76091
BCL3	BCL3	74.601	115.295	141.032	150.589	120.097	103.24	164.645
BCL6	BCL6	266.432	235.603	148.568	140.908	119.173	160.595	28.1746
BCL6B	BCL6B	32.9407	27.0693	30.1442	29.0421	23.0955	30.5895	13.2068
BCL7B	BCL7B	0.968844	2.00514	0	0	2.77146	0	0
BCL7C	BCL7C	62.9748	79.2029	95.8154	79.597	81.2963	80.2975	177.852
BCL9	BCL9	4.84422	1.00257	5.38289	9.68071	1.84764	9.55923	2.64136
BCL9L	BCL9L	49.411	58.1489	85.0496	64.5381	59.1246	52.5757	61.6318
BCLF1	BCLAF1	323.594	285.732	207.78	275.363	242.041	266.702	339.856
BCOR	BCOR	31.003	32.0822	36.6036	30.1178	26.7908	54.4876	62.5123
BCORL	BCORL1	7.75075	11.0282	10.7658	7.52944	4.61911	8.6033	13.2068
BCR	BCR	3.87537	5.01284	3.22973	7.52944	4.61911	0.955923	3.52182
BCS1	BCS1L	107.542	119.306	120.577	136.606	120.097	109.931	70.4364
BDH	BDH1	58.1306	31.0796	34.4505	17.2102	23.0955	54.4876	0
BDNF	BDNF	0	1.00257	0	0	0	0	0
BDP1	BDP1	3.87537	2.00514	4.30631	6.45381	2.77146	0.955923	2.64136
BEAN1	BEAN1	1.93769	3.0077	1.07658	1.07563	0	4.77961	1.76091
BECN1	BECN1	13.5638	19.0488	25.8379	23.664	24.9432	21.0303	28.1746
BEGIN	BEGAIN	2.90653	1.00257	1.07658	2.15127	0.923821	1.91185	1.76091
BEND2	BEND2	0.968844	0	0	0	0	0.955923	0
BEND3	BEND3	0	0	0	1.07563	0	0	0
BEND5	BEND5	7.75075	4.01027	4.30631	8.60508	11.0859	17.2066	37.8596
BEND7	BEND7	4.84422	11.0282	7.53604	5.37817	9.23821	9.55923	6.16318
BEST1	BEST1	0	0	1.07658	2.15127	0.923821	1.91185	0.880455
BEST2	BEST2	0	1.00257	0	2.15127	0.923821	0.955923	0.880455
BEST3	BEST3	0.968844	2.00514	2.15316	1.07563	2.77146	0.955923	0.880455
BEST4	BEST4	0.968844	0	0	0	0	0.955923	0
BET1	BET1	7.75075	9.02311	7.53604	5.37817	7.39057	11.4711	19.37
BET1L	BET1L	2.90653	0	2.15316	4.30254	3.69529	5.73554	1.76091
BEX2	BEX2	0	1.00257	0	1.07563	0.923821	0	0
BEX4	BEX4	43.598	31.0796	31.2208	57.0086	42.4958	53.5317	66.9146
BEX5	BEX5	0	0	0	0	0.923821	0	0
BFAR	BFAR	251.899	170.437	204.55	229.11	231.879	209.347	413.814
BFSP2	BFSP2	1.93769	0	3.22973	2.15127	2.77146	4.77961	3.52182
BGAL	GLB1	374.942	268.688	96.892	108.639	122.868	128.094	144.395
BGAT1	ABO	0	0	0	0	0.923821	0	0
BGH3	TGFBI	26.1588	25.0642	44.1397	55.933	36.9529	34.4132	55.4687
BGLR	GUSB	25.1899	22.0565	19.3784	33.3447	19.4002	19.1185	24.6527
BHE40	BHLHE40	28.0965	37.095	5.38289	8.60508	8.31439	5.73554	5.28273
BHLH9	BHLHB9	171.485	153.393	116.27	110.79	105.316	108.019	42.2618
BHMT1	BHMT	6.78191	0	0	0	0.923821	1.91185	0
BI1	TMBIM6	24.2211	27.0693	32.2973	39.7985	46.1911	31.5454	13.2068
BI2L1	BAIAP2L1	31.003	52.1335	61.3649	50.5548	61.896	44.9284	38.74
BI2L2	BAIAP2L2	0.968844	0	0	0	0	0.955923	0.880455
BICC1	BICC1	14.5327	15.0385	26.9144	25.8152	25.867	23.8981	66.0341
BICD1	BICD1	0.968844	0	4.30631	2.15127	4.61911	1.91185	0.880455
BICD2	BICD2	0	2.00514	2.15316	2.15127	0	1.91185	0
BICR1	CCDC64	27.1276	19.0488	7.53604	10.7563	15.705	15.2948	1.76091
BIEA	BLVRA	33.9095	30.077	16.1487	17.2102	24.0194	9.55923	7.92409
BIG1	ARFGEF1	147.264	108.277	132.419	140.908	126.564	146.256	141.753
BIG2	ARFGEF2	4.84422	11.0282	9.6892	6.45381	11.0859	4.77961	2.64136
BIG3	KIAA1244	1.93769	2.00514	0	0	1.84764	0	0.880455
BIGA	RASGRP2	0	0	0	1.07563	0.923821	0	0.880455
BIK	BIK	0	0	0	0	0	0	0.880455
BIN1	BIN1	45.5357	36.0924	40.91	39.7985	30.4861	16.2507	33.4573
BIN2	BIN2	17.4392	12.0308	7.53604	10.7563	15.705	31.5454	36.0986
BIN3	BIN3	31.003	37.095	34.4505	22.5883	33.2576	28.6777	44.0227
BINCA	C9orf89	45.5357	33.0847	23.6847	24.7396	27.7146	40.1488	47.5446
BIRC1	NAIP	0	0	0	1.07563	0	0.955923	1.76091
BIRC2	BIRC2	4.84422	11.0282	11.8424	9.68071	9.23821	8.6033	5.28273
BIRC3	BIRC3	58.1306	71.1823	55.982	57.0086	35.1052	58.3113	7.92409
BIRC5	BIRC5	0	0	0	0	1.84764	0	0
BIRC6	BIRC6	43.598	31.0796	24.7613	33.3447	34.1814	25.8099	22.8918
BIVM	BIVM-ERCC5	7.75075	5.01284	3.22973	5.37817	5.54293	4.77961	3.52182
BKRB1	BDKRB1	0	0	0	1.07563	0	0.955923	0
BL1S1	BLOC1S1	204.426	206.529	169.023	197.917	202.317	221.774	103.894
BL1S2	BLOC1S2	14.5327	7.01798	7.53604	8.60508	10.162	9.55923	14.9677
BL1S3	BLOC1S3	0	1.00257	1.07658	1.07563	0	1.91185	2.64136
BLCAP	BLCAP	145.327	56.1438	1741.9	2205.05	1792.21	1173.87	1604.19
BLK	BLK	0	0	0	0	0	0.955923	0
BLM	BLM	1.93769	5.01284	8.61262	5.37817	4.61911	5.73554	7.92409
BLMH	BLMH	47.4733	41.1053	29.0676	37.6472	44.3434	28.6777	14.9677
BLNK	BLNK	0.968844	2.00514	0	3.2269	6.46675	1.91185	5.28273
BLVRB	BLVRB	324.563	303.778	483.383	401.212	263.289	270.526	214.831
BMAL1	ARNTL	5.81306	10.0257	6.45947	11.832	3.69529	14.3388	1.76091
BMAL2	ARNTL2	0	0	9.6892	16.1345	9.23821	7.64738	14.9677
BMF	BMF	0.968844	1.00257	0	0	2.77146	0.955923	1.76091
BMI1	COMMD3-BMI1	0	0	1.07658	1.07563	0.923821	0	2.64136
BMP1	BMP1	41.6603	35.0899	37.6802	49.4792	46.1911	44.9284	25.5332
BMP2	BMP2	11.6261	29.0745	1.07658	19.3614	12.0097	4.77961	8.80455
BMP2K	AAK1	38.7537	66.1695	61.3649	44.101	39.7243	37.281	86.2846
BMP3	BMP3	0	0	1.07658	1.07563	0	0	0
BMP3B	GDF10	0.968844	2.00514	4.30631	4.30254	1.84764	0.955923	4.40227
BMP4	BMP4	23.2522	13.0334	15.0721	27.9665	24.0194	23.8981	66.9146
BMP5	BMP5	0	1.00257	2.15316	1.07563	1.84764	0.955923	0.880455
BMP6	BMP6	3.87537	3.0077	1.07658	1.07563	2.77146	0	2.64136
BMP7	BMP7	0.968844	1.00257	4.30631	4.30254	2.77146	3.82369	7.92409
BMP8B	BMP8B	0	1.00257	2.15316	0	0	3.82369	0
BMPER	BMPER	1.93769	8.02054	6.45947	3.2269	2.77146	6.69146	9.685
BMPR2	BMPR2	5.81306	10.0257	7.53604	9.68071	7.39057	5.73554	4.40227
BMR1A	BMPR1A	0.968844	5.01284	0	3.2269	1.84764	5.73554	2.64136
BMR1B	BMPR1B	0.968844	1.00257	0	1.07563	0.923821	0.955923	1.76091
BMS1	BMS1	90.1025	88.226	123.806	88.2021	67.439	53.5317	69.5559
BMX	BMX	1.93769	1.00257	1.07658	1.07563	0	1.91185	3.52182
BN3D2	BCDIN3D	2.90653	1.00257	0	0	1.84764	0	1.76091
BNC2	BNC2	1.93769	2.00514	0	0	0	0.955923	1.76091
BNI3L	BNIP3L	331.345	423.084	269.144	580.843	509.949	482.741	354.823
BNIP2	BNIP2	41.6603	35.0899	15.0721	20.4371	29.5623	37.281	55.4687
BNIP3	BNIP3	499.923	863.211	609.343	966.996	2263.36	794.372	1741.54
BNIPL	BNIPL	4.84422	2.00514	2.15316	3.2269	0.923821	0.955923	1.76091
BOC	BOC	4.84422	5.01284	2.15316	3.2269	2.77146	2.86777	6.16318
BOD1	BOD1	0.968844	0	0	1.07563	0	0.955923	0
BOD1L	BOD1L1	135.638	134.344	113.041	137.681	111.782	113.755	220.994
BODG	BBOX1	0	1.00257	0	0	0	0	0.880455
BOK	BOK	26.1588	33.0847	26.9144	51.6305	53.5816	42.0606	73.0777
BOLA1	BOLA1	51.3487	48.1233	73.2073	64.5381	67.439	58.3113	80.1214
BOLA2	BOLA2B	6.78191	9.02311	8.61262	16.1345	8.31439	10.5151	14.0873
BOLA3	BOLA3	488.297	489.253	623.339	563.633	618.96	620.394	226.277
BOLL	BOLL	3.87537	4.01027	8.61262	3.2269	2.77146	4.77961	15.8482
BOP1	BOP1	3.87537	8.02054	6.45947	4.30254	1.84764	3.82369	4.40227
BORA	BORA	8.71959	2.00514	10.7658	4.30254	2.77146	4.77961	1.76091
BOREA	CDCA8	7.75075	6.01541	19.3784	12.9076	6.46675	7.64738	20.2505
BORG1	CDC42EP2	0	0	0	0	0.923821	0	0
BORG2	CDC42EP3	17.4392	17.0437	8.61262	9.68071	3.69529	7.64738	8.80455
BORG4	CDC42EP4	19.3769	20.0514	11.8424	10.7563	10.162	9.55923	16.7286
BORG5	CDC42EP1	139.513	105.27	73.2073	105.412	74.8295	111.843	117.1
BPHL	BPHL	40.6914	24.0616	36.6036	34.4203	36.029	56.3994	41.3814
BPI	BPI	0	0	0	0	0.923821	0	1.76091
BPIL1	BPIFB2	0	0	0	1.07563	0	0	0
BPL1	HLCS	12.595	9.02311	21.5316	19.3614	15.705	17.2066	13.2068
BPNT1	BPNT1	92.0401	131.336	123.806	82.8239	77.601	68.8264	69.5559
BPT1	WFDC2	6.78191	1.00257	1.07658	1.07563	1.84764	5.73554	6.16318
BPTF	BPTF	19.3769	34.0873	43.0631	51.6305	34.1814	27.7218	47.5446
BR44	MPC2	40.6914	36.0924	24.7613	19.3614	18.4764	30.5895	20.2505
BRAF	BRAF	16.4703	29.0745	31.2208	37.6472	36.029	26.7658	61.6318
BRAFLDRAFT		0	0	1.07658	0	0	0	0
BRAP	BRAP	93.009	71.1823	81.8199	105.412	100.697	116.623	83.6432
BRCA1	BRCA1	8.71959	10.0257	7.53604	12.9076	18.4764	8.6033	10.5655
BRCA2	BRCA2	7.75075	4.01027	3.22973	8.60508	2.77146	5.73554	10.5655
BRCC3	BRCC3	3.87537	9.02311	4.30631	1.07563	3.69529	3.82369	0
BRD1	BRD1	77.5075	97.2491	111.964	89.2777	113.63	108.019	109.176
BRD4	BRD4	42.6291	26.0668	24.7613	29.0421	29.5623	29.6336	37.8596
BRD7	BRD7	128.856	111.285	123.806	139.833	112.706	142.432	120.622
BRD8	BRD8	411.759	396.014	432.784	596.977	495.168	541.052	769.517
BRD9	BRD9	33.9095	31.0796	47.3694	27.9665	38.8005	33.4573	60.7514
BRDT	BRDT	0.968844	2.00514	0	1.07563	0.923821	0	0.880455
BRE	BRE	25.1899	28.0719	22.6081	20.4371	21.2479	10.5151	8.80455
BRE1A		26.1588	27.0693	11.8424	16.1345	12.9335	21.9862	11.4459
BRE1B	RNF40	9.68844	16.0411	15.0721	29.0421	15.705	9.55923	22.0114
BRF2	BRF2	3.87537	3.0077	8.61262	4.30254	7.39057	1.91185	7.92409
BRI3	BRI3	10.6573	6.01541	9.6892	12.9076	11.0859	18.1625	73.0777
BRI3B	BRI3BP	25.1899	15.0385	11.8424	9.68071	12.9335	16.2507	5.28273
BRM1L	BRMS1L	9.68844	7.01798	6.45947	9.68071	6.46675	10.5151	5.28273
BRMS1	BRMS1	18.408	10.0257	11.8424	10.7563	4.61911	11.4711	6.16318
BROMI	TBC1D32	0.968844	5.01284	5.38289	6.45381	3.69529	4.77961	5.28273
BROX	BROX	386.569	342.878	272.374	576.54	514.569	527.669	743.984
BRPF1	BRPF1	63.9437	68.1746	80.7433	58.0843	78.5248	45.8843	66.9146
BRPF3	BRPF3	0	1.00257	0	0	0	0	0.880455
BRS3	BRS3	0	1.00257	1.07658	0	0.923821	0	0
BRWD1	BRWD1	412.727	415.063	404.793	423.8	348.281	410.091	474.565
BRWD3	BRWD3	43.598	33.0847	30.1442	39.7985	30.4861	28.6777	41.3814
BRX1	BRIX1	46.5045	56.1438	30.1442	35.4959	26.7908	30.5895	23.7723
BSCL2	BSCL2	86.2271	93.2388	135.649	144.135	152.431	115.667	130.307
BSDC1	BSDC1	2.90653	5.01284	1.07658	2.15127	0.923821	0.955923	4.40227
BSN	BSN	0	0	0	0	0	0	0.880455
BSPH1	BSPH1	0.968844	5.01284	1.07658	0	0	4.77961	0
BSPRY	BSPRY	0.968844	0	0	1.07563	0.923821	0	0.880455
BSSP4	PRSS22	0	0	0	0	0	0	6.16318
BST1	BST1	15.5015	7.01798	11.8424	4.30254	13.8573	10.5151	25.5332
BST2	BST2	0.968844	1.00257	3.22973	5.37817	24.0194	7.64738	15.8482
BT1A1	BTN1A1	0	0	1.07658	0	0	0	0.880455
BT3L4	BTF3L4	128.856	133.342	121.653	115.093	158.897	136.697	130.307
BTAF1	BTAF1	13.5638	21.0539	12.9189	6.45381	12.9335	10.5151	9.685
BTBD2	BTBD2	8.71959	2.00514	5.38289	5.37817	7.39057	9.55923	6.16318
BTBD3	BTBD3	0	0	0	1.07563	0.923821	0	0
BTBD7	BTBD7	3.87537	1.00257	2.15316	2.15127	6.46675	1.91185	5.28273
BTBD9	BTBD9	39.7226	30.077	80.7433	61.3112	57.2769	52.5757	22.8918
BTBDA	BTBD10	3.87537	5.01284	2.15316	1.07563	0.923821	2.86777	2.64136
BTBDB	BTBD11	0	1.00257	0	1.07563	0.923821	0.955923	0
BTBDG	BTBD16	6.78191	2.00514	6.45947	1.07563	2.77146	7.64738	2.64136
BTBDJ	BTBD19	1.93769	1.00257	2.15316	5.37817	2.77146	4.77961	1.76091
BTC	BTC	13.5638	36.0924	29.0676	26.8909	19.4002	18.1625	21.1309
BTD	BTD	30.0342	29.0745	19.3784	20.4371	20.3241	21.9862	49.3055
BTF3	BTF3	8.71959	5.01284	11.8424	4.30254	6.46675	5.73554	7.04364
BTG1	BTG1	0	0	2.15316	4.30254	0.923821	2.86777	3.52182
BTG2	BTG2	15.5015	14.036	17.2252	13.9833	10.162	11.4711	12.3264
BTG3	BTG3	42.6291	48.1233	24.7613	40.8741	30.4861	34.4132	19.37
BTK	BTK	1.93769	5.01284	7.53604	8.60508	7.39057	18.1625	23.7723
BTLA	BTLA	0.968844	0	0	0	1.84764	0	0
BTNL2	BTNL2	0	0	0	0	0	0.955923	0
BTNL9	BTNL9	40.6914	59.1515	31.2208	36.5716	36.029	47.7961	38.74
BUB1	BUB1	3.87537	3.0077	2.15316	3.2269	16.6288	6.69146	4.40227
BUB1B	BUB1B	1.93769	0	0	1.07563	3.69529	0.955923	0.880455
BUB3	BUB3	155.984	108.277	61.3649	67.765	86.8392	61.1791	68.6755
BUD13	BUD13	44.5668	35.0899	33.3739	32.269	32.3337	29.6336	50.1859
BUP1	UPB1	6.78191	0	0	1.07563	2.77146	0.955923	0
BYST	BYSL	42.6291	37.095	82.8965	59.1599	60.9722	53.5317	43.1423
BZW1	BZW1	25.1899	27.0693	31.2208	25.8152	21.2479	21.0303	8.80455
BZW2	BZW2	411.759	407.043	244.383	169.95	213.403	226.554	139.992
C102A	CCDC102A	2.90653	3.0077	7.53604	6.45381	4.61911	3.82369	4.40227
C102B	CCDC102B	2.90653	2.00514	0	1.07563	0.923821	0.955923	1.76091
C109A	MCU	6.78191	6.01541	9.6892	7.52944	8.31439	1.91185	5.28273
C109B	CCDC109B	21.3146	14.036	8.61262	6.45381	4.61911	14.3388	18.4896
C15orf33	FAM227B	0.968844	1.00257	1.07658	3.2269	0.923821	0	3.52182
C163A	CD163	2.90653	10.0257	8.61262	4.30254	15.705	5.73554	9.685
C19L1	CWF19L1	24.2211	14.036	21.5316	12.9076	17.5526	17.2066	9.685
C19L2	CWF19L2	83.3206	66.1695	83.9731	97.8828	88.6869	87.9449	128.546
C1GLC	C1GALT1C1	80.414	72.1849	128.113	105.412	109.935	83.1653	158.482
C1GLT	C1GALT1	2.90653	4.01027	0	2.15127	3.69529	2.86777	0.880455
C1QB	C1QB	74.601	62.1592	110.888	174.253	395.396	358.471	740.462
C1QBP	C1QBP	7.75075	19.0488	11.8424	13.9833	9.23821	4.77961	1.76091
C1QC	C1QC	38.7537	34.0873	60.2884	78.5213	148.735	180.669	350.421
C1QL3	C1QL3	3.87537	1.00257	0	0	2.77146	5.73554	2.64136
C1QL4	C1QL4	0	0	1.07658	0	0	0.955923	0
C1QR1	CD93	4.84422	3.0077	8.61262	8.60508	5.54293	7.64738	0.880455
C1QRF	C1QL1	4.84422	2.00514	2.15316	2.15127	1.84764	4.77961	0.880455
C1QT2	C1QTNF2	0	0	1.07658	1.07563	1.84764	0.955923	7.04364
C1QT3	C1QTNF3	1.93769	0	0	0	0	0.955923	0.880455
C1QT6	C1QTNF6	7.75075	7.01798	9.6892	9.68071	13.8573	9.55923	16.7286
C1QT7	C1QTNF7	29.0653	10.0257	8.61262	12.9076	21.2479	17.2066	51.0664
C1QT9	C1QTNF9	114.324	69.1772	26.9144	30.1178	60.9722	52.5757	49.3055
C1R	C1R	6.78191	3.0077	1.07658	7.52944	3.69529	9.55923	36.9791
C1RL	C1RL	7.75075	8.02054	43.0631	37.6472	31.4099	41.1047	92.4478
C1S	C1S	15.5015	10.0257	22.6081	20.4371	36.029	46.8402	46.6641
C1TC	MTHFD1	74.601	56.1438	25.8379	29.0421	38.8005	44.9284	19.37
C1TM	MTHFD1L	0.968844	1.00257	7.53604	1.07563	3.69529	5.73554	0.880455
C27C1	CYP27C1	0	1.00257	0	1.07563	1.84764	0	0
C2C2L	C2CD2L	47.4733	38.0976	66.7478	61.3112	34.1814	59.2672	139.992
C2CD3	C2CD3	10.6573	8.02054	16.1487	15.0589	10.162	13.3829	12.3264
C2D1A	CC2D1A	26.1588	36.0924	55.982	50.5548	27.7146	56.3994	20.2505
C2D1B	CC2D1B	5.81306	2.00514	17.2252	10.7563	13.8573	10.5151	9.685
C2D2A	CC2D2A	8.71959	11.0282	10.7658	10.7563	18.4764	7.64738	10.5655
C3AR	C3AR1	0	0	0	0	1.84764	0	0
C42S2	CDC42SE2	0	0	0	0	0.923821	0	0
C4BPA	C4BPA	3.87537	2.00514	2.15316	1.07563	11.0859	7.64738	94.2087
C560	SDHC	262.557	246.632	197.014	221.581	133.03	176.846	37.8596
C56D2	CYB561D2	3.87537	2.00514	4.30631	4.30254	4.61911	0	0.880455
C5ARL	C5AR2	0	0	0	0	0	0	0.880455
C77080		4.84422	7.01798	9.6892	0	6.46675	2.86777	14.0873
C8AP2	CASP8AP2	47.4733	62.1592	31.2208	41.9498	27.7146	43.0165	37.8596
C99L2	CD99L2	2.90653	2.00514	2.15316	1.07563	0.923821	0.955923	0
C9JSJ3	GUCY2F	1.93769	1.00257	0	1.07563	3.69529	4.77961	2.64136
CA021	C1orf21	0.968844	3.0077	0	7.52944	1.84764	0.955923	0.880455
CA031	COA6	0	0	0	0	0.923821	0.955923	2.64136
CA043	C1orf43	14.5327	9.02311	10.7658	11.832	6.46675	13.3829	12.3264
CA050	C1orf50	10.6573	9.02311	8.61262	12.9076	3.69529	8.6033	5.28273
CA051	C1orf51	90.1025	56.1438	25.8379	27.9665	39.7243	18.1625	15.8482
CA052	C1orf52	15.5015	2.00514	2.15316	3.2269	4.61911	6.69146	5.28273
CA053	C1orf53	38.7537	43.1104	45.2163	66.6894	76.6772	90.8127	87.165
CA054	C1orf54	22.2834	25.0642	15.0721	27.9665	14.7811	16.2507	20.2505
CA055	SDE2	56.1929	38.0976	31.2208	38.7229	43.4196	32.5014	63.3927
CA056	C1orf56	180.205	191.49	215.316	136.606	181.993	151.992	193.7
CA070	TMEM240	0	0	0	1.07563	1.84764	1.91185	0.880455
CA074	C1orf74	24.2211	10.0257	17.2252	12.9076	13.8573	18.1625	10.5655
CA087	C1orf87	0	1.00257	0	0	1.84764	0	0
CA094	C1orf94	0	0	0	0	0	0	0.880455
CA095	C1orf95	0.968844	1.00257	2.15316	1.07563	0.923821	0.955923	0
CA096	CCSAP	1.93769	6.01541	2.15316	4.30254	8.31439	1.91185	19.37
CA100	C1orf100	2.90653	4.01027	3.22973	3.2269	0.923821	0.955923	1.76091
CA101	C1orf101	0	0	0	0	0	0	0.880455
CA103	LRIF1	22.2834	21.0539	22.6081	23.664	24.0194	14.3388	46.6641
CA110	C1orf110	0	0	0	0	0	0.955923	0
CA111	C1orf111	0	0	0	1.07563	0	0	0
CA112	C1orf112	11.6261	15.0385	10.7658	24.7396	13.8573	12.427	12.3264
CA114	CCDC181	0.968844	1.00257	0	0	1.84764	1.91185	0
CA115	C1orf115	1.93769	0	1.07658	0	1.84764	0	0
CA123	C1orf123	53.2864	37.095	52.7523	57.0086	41.572	61.1791	72.1973
CA124	SPRTN	17.4392	15.0385	12.9189	12.9076	13.8573	13.3829	7.92409
CA130	NCMAP	0	0	0	0	0.923821	0	0
CA131	C1orf131	0.968844	0	2.15316	2.15127	1.84764	0.955923	5.28273
CA135	AUNIP	10.6573	6.01541	7.53604	16.1345	6.46675	7.64738	7.92409
CA144	SZRD1	6.78191	7.01798	6.45947	6.45381	2.77146	2.86777	2.64136
CA146	C1orf146	0.968844	0	0	1.07563	0.923821	0.955923	4.40227
CA151	MINOS1	2294.22	2396.14	2583.79	3212.92	3296.19	3072.34	2375.47
CA158	C1orf158	0	0	0	0	0	0.955923	0
CA159	C1orf159	3.87537	4.01027	5.38289	3.2269	2.77146	0.955923	1.76091
CA168	C1orf168	18.408	12.0308	13.9955	16.1345	15.705	12.427	11.4459
CA170	KIAA0754	29.0653	18.0462	11.8424	11.832	4.61911	13.3829	9.685
CA173	C1orf173	3.87537	0	0	1.07563	0	0	0.880455
CA174	C1orf174	16.4703	29.0745	29.0676	27.9665	21.2479	16.2507	18.4896
CA177	C1orf177	0	1.00257	0	0	0	0.955923	0
CA182	TSACC	272.245	399.022	374.649	381.85	400.015	535.317	445.51
CA183	FAM212B	6.78191	3.0077	21.5316	17.2102	14.7811	21.0303	33.4573
CA185	C1orf185	1.93769	4.01027	1.07658	10.7563	6.46675	14.3388	1.76091
CA186	C1orf186	0	1.00257	0	0	0	0	0.880455
CA189	C1orf189	1.93769	0	1.07658	1.07563	4.61911	2.86777	3.52182
CA190	LURAP1	0	0	1.07658	0	0	0	0
CA192	C1orf192	16.4703	18.0462	6.45947	21.5127	15.705	14.3388	20.2505
CA194	C1orf194	0.968844	1.00257	1.07658	2.15127	0.923821	0.955923	1.76091
CA198	C1orf198	0	0	1.07658	0	0	0.955923	0.880455
CA201	STPG1	0.968844	0	1.07658	0	0	1.91185	0
CA210	C1orf210	0	0	0	0	0	0	0.880455
CA226	C1orf226	0	1.00257	1.07658	1.07563	0.923821	0	0
CA228	C1orf228	21.3146	9.02311	6.45947	31.1934	24.9432	23.8981	44.0227
CA2D1	CACNA2D1	6.78191	5.01284	2.15316	4.30254	2.77146	2.86777	7.04364
CA2D2	CACNA2D2	0.968844	1.00257	2.15316	1.07563	2.77146	7.64738	10.5655
CA2D3	CACNA2D3	2.90653	5.01284	6.45947	1.07563	2.77146	4.77961	6.16318
CA2D4	CACNA2D4	0	0	0	1.07563	0	0	0.880455
CAB39	CAB39	1.93769	3.0077	3.22973	5.37817	2.77146	3.82369	1.76091
CAB45	SDF4	46.5045	55.1412	25.8379	43.0254	63.7437	53.5317	22.8918
CABIN	CABIN1	24.2211	22.0565	18.3018	20.4371	28.6385	20.0744	31.6964
CABL1	CABLES1	22.2834	26.0668	47.3694	43.0254	32.3337	68.8264	137.351
CABL2	CABLES2	0.968844	0	4.30631	3.2269	0.923821	0	1.76091
CABP1	CABP1	0	0	1.07658	1.07563	0.923821	0	0
CABP2	CABP2	84.2894	87.2234	72.1307	76.3701	68.3628	50.6639	36.0986
CABP7	CABP7	0.968844	2.00514	3.22973	0	7.39057	4.77961	0
CABP8	CALN1	0.968844	1.00257	1.07658	0	0	0	0
CABYR	CABYR	5.81306	2.00514	3.22973	7.52944	6.46675	0.955923	5.28273
CAC1A	CACNA1A	13.5638	9.02311	15.0721	20.4371	24.0194	23.8981	44.0227
CAC1B	CACNA1B	133.7	156.401	120.577	128.001	112.706	130.961	152.319
CAC1C	CACNA1C	5.81306	5.01284	3.22973	3.2269	3.69529	1.91185	7.92409
CAC1D	CACNA1D	4.84422	8.02054	5.38289	5.37817	5.54293	5.73554	26.4136
CAC1E	CACNA1E	4.84422	6.01541	2.15316	15.0589	12.0097	6.69146	5.28273
CAC1F	CACNA1F	0	0	2.15316	0	0	0	0.880455
CAC1G	CACNA1G	0.968844	0	0	0	0	0	0
CAC1H	CACNA1H	3.87537	4.01027	2.15316	1.07563	1.84764	4.77961	4.40227
CAC1I	CACNA1I	76.5386	43.1104	48.446	45.1767	55.4293	63.0909	16.7286
CAC1S	CACNA1S	2.90653	4.01027	4.30631	2.15127	9.23821	7.64738	0.880455
CAC3	CELA3B	10.6573	10.0257	9.6892	8.60508	7.39057	9.55923	12.3264
CACB1	CACNB1	3.87537	3.0077	6.45947	9.68071	4.61911	3.82369	18.4896
CACB2	CACNB2	20.3457	16.0411	13.9955	21.5127	21.2479	14.3388	39.6205
CACB4	CACNB4	0	1.00257	3.22973	2.15127	3.69529	3.82369	4.40227
CACO1	CALCOCO1	26.1588	24.0616	11.8424	12.9076	15.705	22.9421	19.37
CACO2	CALCOCO2	70.7256	63.1618	33.3739	25.8152	49.8864	36.3251	22.8918
CACP	CRAT	204.426	270.693	228.234	210.824	206.012	138.609	27.2941
CAD10	CDH10	0	0	1.07658	0	0	0	0
CAD11	CDH11	5.81306	5.01284	8.61262	9.68071	5.54293	9.55923	5.28273
CAD12	CDH12	2.90653	0	0	3.2269	2.77146	0	0.880455
CAD13	CDH13	91.0713	100.257	132.419	148.438	195.85	121.402	409.411
CAD15	CDH15	10.6573	7.01798	4.30631	2.15127	7.39057	6.69146	4.40227
CAD16	CDH16	7.75075	2.00514	1.07658	0	9.23821	0	0
CAD17	CDH17	0	1.00257	0	0	0	0	1.76091
CAD18	CDH18	0.968844	4.01027	2.15316	1.07563	1.84764	1.91185	0
CAD19	CDH19	0	1.00257	2.15316	0	0.923821	1.91185	3.52182
CAD20	CDH20	1.93769	0	0	0	0	0.955923	1.76091
CAD22	CDH22	2.90653	2.00514	2.15316	2.15127	1.84764	3.82369	0
CAD23	CDH23	93.009	97.2491	202.397	121.547	182.917	203.612	184.015
CAD24	CDH24	5.81306	6.01541	11.8424	7.52944	5.54293	9.55923	5.28273
CAD26	CDH26	0	0	1.07658	0	0	0.955923	0
CADH1	CDH1	1.93769	2.00514	1.07658	2.15127	0	0	4.40227
CADH2	CDH2	2.90653	2.00514	1.07658	1.07563	0	1.91185	1.76091
CADH3	CDH3	78.4763	74.19	62.4415	74.2188	78.5248	75.5179	111.818
CADH4	CDH4	4.84422	4.01027	4.30631	2.15127	2.77146	2.86777	0.880455
CADH5	CDH5	15.5015	11.0282	8.61262	10.7563	9.23821	12.427	7.04364
CADH6	CDH6	1.93769	1.00257	3.22973	2.15127	2.77146	0.955923	7.04364
CADH7	CDH7	0	0	1.07658	0	0	0	0
CADH8	CDH8	7.75075	5.01284	3.22973	3.2269	5.54293	3.82369	3.52182
CADH9	CDH9	0	0	1.07658	0	0.923821	0.955923	0.880455
CADM1	CADM1	13.5638	18.0462	17.2252	18.2858	23.0955	19.1185	22.0114
CADM2	CADM2	1.93769	2.00514	2.15316	0	2.77146	0.955923	1.76091
CADM3	CADM3	3.87537	2.00514	0	5.37817	5.54293	3.82369	12.3264
CADM4	CADM4	19.3769	59.1515	16.1487	12.9076	24.9432	14.3388	35.2182
CAF17	IBA57	12.595	7.01798	9.6892	10.7563	16.6288	7.64738	14.9677
CAF1A	CHAF1A	9.68844	7.01798	15.0721	6.45381	7.39057	9.55923	4.40227
CAF1B	CHAF1B	10.6573	6.01541	30.1442	29.0421	22.1717	20.0744	48.425
CAGE1	CAGE1	6.78191	6.01541	9.6892	18.2858	14.7811	15.2948	18.4896
CAH10	CA10	0	0	0	0	0	0	0.880455
CAH11	CA11	2.90653	8.02054	12.9189	10.7563	9.23821	12.427	17.6091
CAH12	CA12	7.75075	5.01284	2.15316	4.30254	5.54293	6.69146	7.92409
CAH14	CA14	0.968844	2.00514	0	0	0.923821	0	0
CAH2	CA2	1.93769	1.00257	11.8424	2.15127	1.84764	0.955923	0.880455
CAH3	CA3	0	1.00257	0	0	0.923821	0	0
CAH4	CA4	10.6573	11.0282	8.61262	5.37817	5.54293	9.55923	14.9677
CAH5A	CA5A	0	0	0	0	1.84764	1.91185	0
CAH5B	CA5B	3.87537	1.00257	2.15316	6.45381	11.0859	8.6033	9.685
CAH7	CA7	0.968844	0	0	0	0	0	0
CAH8	CA8	7.75075	6.01541	3.22973	3.2269	8.31439	5.73554	12.3264
CAH9	CA9	0.968844	2.00514	2.15316	2.15127	3.69529	0.955923	11.4459
CAHD1	CACHD1	15.5015	21.0539	16.1487	9.68071	5.54293	12.427	14.9677
CAHM2	CALHM2	10.6573	19.0488	11.8424	17.2102	18.4764	10.5151	24.6527
CALB1	CALB1	3.87537	4.01027	19.3784	24.7396	20.3241	23.8981	7.92409
CALCR	CALCR	0	3.0077	0	1.07563	3.69529	0	0
CALI	CCIN	0.968844	0	0	0	2.77146	0	1.76091
CALL4	CALML4	2.90653	3.0077	2.15316	5.37817	4.61911	2.86777	6.16318
CALM	CALM3	324.563	377.968	422.018	452.842	402.786	381.413	275.582
CALR	CALR	64.9125	67.1721	73.2073	82.8239	66.5151	42.0606	19.37
CALR3	CALR3	1.93769	3.0077	12.9189	17.2102	13.8573	16.2507	11.4459
CALRL	TFPI	26.1588	38.0976	51.6757	26.8909	31.4099	25.8099	41.3814
CALX	CANX	18.408	26.0668	20.455	23.664	24.9432	20.0744	11.4459
CALY	CALY	0	1.00257	0	1.07563	1.84764	0	0
CAMKV	CAMKV	1.93769	4.01027	3.22973	5.37817	0.923821	0	5.28273
CAMLG	CAMLG	61.0372	79.2029	87.2028	57.0086	61.896	77.4297	52.8273
CAMP1	CAMSAP1	0	0	0	0	1.84764	0.955923	0
CAMP2	CAMSAP2	2.90653	1.00257	3.22973	3.2269	4.61911	9.55923	4.40227
CAMP3	CAMSAP3	0.968844	1.00257	1.07658	2.15127	2.77146	0.955923	1.76091
CAN1	CAPN1	10.6573	7.01798	7.53604	6.45381	7.39057	7.64738	6.16318
CAN10	CAPN10	199.582	261.67	272.374	251.699	267.908	325.014	486.891
CAN13	CAPN13	0.968844	0	0	0	0	0.955923	0
CAN14	CAPN14	0.968844	1.00257	0	0	0.923821	0	0
CAN15	CAPN15	58.1306	36.0924	27.991	20.4371	19.4002	15.2948	7.04364
CAN2	CAPN2	916.526	923.365	752.528	675.499	600.484	588.848	640.091
CAN3	CAPN3	2.90653	3.0077	1.07658	4.30254	0.923821	1.91185	7.04364
CAN5	CAPN5	0	0	1.07658	2.15127	0	0	0
CAN6	CAPN6	60.0683	60.1541	26.9144	61.3112	95.1536	73.606	87.165
CAN7	CAPN7	7.75075	6.01541	6.45947	4.30254	1.84764	7.64738	7.04364
CAN7L	ADGB	0	0	1.07658	1.07563	0.923821	0	0
CAN8	CAPN8	0.968844	1.00257	0	1.07563	0	0	0
CANB1	PPP3R1	0.968844	0	0	3.2269	0	0.955923	0
CAND1	CAND1	34.8784	63.1618	61.3649	51.6305	47.1149	39.1928	29.055
CANT1	CANT1	153.077	145.372	103.351	104.337	87.763	92.7245	375.954
CAP1	CAP1	62.9748	62.1592	59.2118	66.6894	61.896	52.5757	68.6755
CAP2	CAP2	76.5386	85.2183	63.5181	70.9919	94.2298	83.1653	112.698
CAPG	CAPG	0	2.00514	0	0	1.84764	5.73554	1.76091
CAPON	NOS1AP	1.93769	1.00257	2.15316	4.30254	2.77146	0.955923	1.76091
CAPR1	CAPRIN1	224.772	251.645	214.239	307.632	306.709	238.981	235.081
CAPR2	CAPRIN2	15.5015	9.02311	10.7658	11.832	8.31439	10.5151	5.28273
CAPS1	CADPS	1.93769	3.0077	3.22973	0	0	0.955923	0
CAPS2	CADPS2	6.78191	5.01284	3.22973	7.52944	3.69529	7.64738	9.685
CAPSL	CAPSL	0	0	1.07658	0	0	0	0
CAPZB	CAPZB	124.012	133.342	115.194	137.681	150.583	148.168	238.603
CAR10	CARD10	0.968844	1.00257	2.15316	0	0	0.955923	0
CAR11	CARD11	3.87537	1.00257	3.22973	2.15127	3.69529	1.91185	2.64136
CAR14	CARD14	34.8784	19.0488	23.6847	29.0421	38.8005	23.8981	51.0664
CARD6	CARD6	41.6603	44.113	53.8289	72.0675	56.3531	65.0027	89.8064
CARD9	CARD9	3.87537	10.0257	8.61262	12.9076	12.9335	6.69146	12.3264
CARF	CDKN2AIP	10.6573	17.0437	13.9955	15.0589	18.4764	14.3388	9.685
CARKD	CARKD	5.81306	7.01798	8.61262	6.45381	12.0097	13.3829	7.92409
CASA1	CSN1S1	0	0	1.07658	0	0	0	0
CASC1	CASC1	29.0653	11.0282	8.61262	20.4371	11.0859	11.4711	33.4573
CASC3	CASC3	57.1618	53.1361	39.8334	57.0086	48.0387	64.0468	38.74
CASC4	CASC4	20.3457	9.02311	10.7658	16.1345	7.39057	16.2507	21.1309
CASC5	CASC5	3.87537	0	0	0	0.923821	0	0
CASD1	CASD1	20.3457	15.0385	16.1487	17.2102	17.5526	21.0303	15.8482
CASK	ODAM	21.3146	22.0565	15.0721	15.0589	10.162	30.5895	20.2505
CASL	NEDD9	0.968844	1.00257	0	1.07563	0	1.91185	0
CASP2	CASP2	0	0	0	0	0.923821	1.91185	0
CASP3	CASP3	3.87537	2.00514	3.22973	4.30254	0.923821	0.955923	1.76091
CASP6	CASP6	25.1899	17.0437	15.0721	17.2102	16.6288	15.2948	14.0873
CASP7	CASP7	5.81306	4.01027	5.38289	0	1.84764	2.86777	0
CASP8	CASP8	1.93769	1.00257	0	1.07563	0	1.91185	0
CASPA	CASP10	0	0	1.07658	0	0	0	0
CASPD	CASP1	58.1306	44.113	85.0496	107.563	65.5913	73.606	64.2732
CASPE	CASP14	0	0	0	3.2269	0.923821	0	0.880455
CASS4	CASS4	0	0	0	1.07563	0.923821	0	0
CASZ1	CASZ1	4.84422	16.0411	33.3739	12.9076	14.7811	21.9862	9.685
CATA	CAT	1349.6	1737.45	882.794	1642.49	2140.49	1862.14	4743.89
CATB	CTSB	69.7567	92.2363	82.8965	69.9163	133.954	81.2534	107.415
CATC	CTSC	63.9437	70.1798	80.7433	83.8995	81.2963	109.931	139.112
CATD	CTSD	639.437	712.826	838.654	726.054	739.981	802.019	1237.04
CATF	CTSF	14.5327	22.0565	12.9189	13.9833	20.3241	8.6033	7.04364
CATK	CTSK	5.81306	5.01284	2.15316	6.45381	2.77146	1.91185	4.40227
CATL1	CTSL	194.738	177.455	170.099	173.177	291.928	242.804	215.711
CATO	CTSO	2.90653	1.00257	0	3.2269	4.61911	1.91185	2.64136
CATW	CTSW	0.968844	0	1.07658	1.07563	2.77146	3.82369	10.5655
CATZ	CTSZ	36.8161	49.1258	38.7568	21.5127	73.9057	26.7658	14.9677
CAV1	CAV1	56.1929	60.1541	44.1397	53.7817	48.9625	54.4876	66.0341
CAV2	CAV2	22.2834	34.0873	61.3649	51.6305	44.3434	34.4132	16.7286
CAYP1	CAPS	0.968844	1.00257	0	2.15127	0	0.955923	0.880455
CAYP2	CAPS2	0	1.00257	0	0	0.923821	0.955923	0
CAZA1	CALCB	3.87537	7.01798	5.38289	1.07563	0.923821	2.86777	3.52182
CAZA2	CAPZA2	18.408	29.0745	21.5316	22.5883	30.4861	27.7218	7.92409
CB016	C2orf16	0	1.00257	0	1.07563	0	0	0
CB018	SLC35F6	0	2.00514	1.07658	1.07563	0.923821	0	0
CB042	C2orf42	288.715	210.539	228.234	239.867	196.774	287.733	319.605
CB043	C2orf43	3.87537	2.00514	9.6892	3.2269	6.46675	8.6033	7.04364
CB044	C2orf44	0	1.00257	0	2.15127	0	0.955923	0
CB047	C2orf47	6.78191	10.0257	11.8424	4.30254	8.31439	4.77961	2.64136
CB055	KIAA1211L	14.5327	20.0514	20.455	8.60508	12.9335	10.5151	5.28273
CB061	C2orf61	0	0	0	0	0.923821	0	0
CB062	C2orf62	0	1.00257	0	0	0	0	0.880455
CB063	CLHC1	22.2834	17.0437	18.3018	16.1345	19.4002	14.3388	10.5655
CB064	COA5	6.78191	3.0077	2.15316	3.2269	8.31439	5.73554	2.64136
CB065	M1AP	0.968844	0	0	0	0	0.955923	0
CB067	KANSL1L	40.6914	51.131	47.3694	72.0675	62.8199	54.4876	56.3491
CB068	C2orf68	0.968844	0	2.15316	3.2269	0.923821	0.955923	0
CB069	C2orf69	6.78191	10.0257	7.53604	9.68071	2.77146	8.6033	8.80455
CB070	C2orf70	0.968844	1.00257	3.22973	2.15127	1.84764	2.86777	0
CB073	C2orf73	0.968844	1.00257	1.07658	2.15127	1.84764	3.82369	4.40227
CB076	C2orf76	2.90653	5.01284	2.15316	2.15127	1.84764	4.77961	8.80455
CB077	CCDC173	1.93769	0	2.15316	1.07563	0	0.955923	1.76091
CB079	PTRHD1	341.033	325.835	228.234	207.598	215.25	283.909	342.497
CB081	C2orf81	0	0	1.07658	0	0	0	0.880455
CB084	FAM228A	20.3457	8.02054	12.9189	9.68071	5.54293	6.69146	14.9677
CB088	C2orf88	2.90653	2.00514	1.07658	2.15127	2.77146	1.91185	1.76091
CB39L	CAB39L	63.9437	80.2054	82.8965	93.5802	60.9722	41.1047	14.0873
CB5D1	CYB5D1	0	0	0	0	0.923821	2.86777	0
CBG	SERPINA6	12.595	0	0	0	0	0	1.76091
CBL	CBL	8.71959	9.02311	7.53604	9.68071	9.23821	3.82369	8.80455
CBLB	CBLB	7.75075	2.00514	4.30631	3.2269	1.84764	4.77961	7.92409
CBLC	CBLC	749.885	616.579	512.451	842.222	875.783	924.377	853.161
CBLN2	CBLN2	0	0	1.07658	0	0	0	0
CBLN3	CBLN3	0	0	0	1.07563	0	0.955923	0.880455
CBP	CREBBP	410.79	365.937	288.523	265.682	284.537	286.777	335.453
CBPA3	CPA3	0	0	0	0	0	0.955923	0
CBPA4	CPA4	0	0	1.07658	0	0.923821	0	0
CBPA5	CPA5	0	0	1.07658	0	0	0	0.880455
CBPA6	CPA6	0.968844	0	3.22973	2.15127	0	0	0
CBPC1	AGTPBP1	9.68844	5.01284	15.0721	7.52944	9.23821	5.73554	7.92409
CBPC2	AGBL2	8.71959	14.036	4.30631	5.37817	1.84764	5.73554	7.04364
CBPC3	AGBL3	519.3	598.533	717.001	851.903	1030.06	954.967	1233.52
CBPC4	AGBL1	17.4392	13.0334	11.8424	16.1345	27.7146	15.2948	22.0114
CBPC5	AGBL5	26.1588	20.0514	17.2252	35.4959	18.4764	23.8981	41.3814
CBPC6	AGBL4	0.968844	0	1.07658	1.07563	0.923821	0.955923	0
CBPD	CPD	15.5015	27.0693	21.5316	23.664	28.6385	18.1625	24.6527
CBPE	CPE	13.5638	13.0334	8.61262	10.7563	18.4764	7.64738	10.5655
CBPM	CPM	0	5.01284	1.07658	4.30254	0.923821	0.955923	0.880455
CBPN	CPN1	5.81306	1.00257	0	0	0	0	0.880455
CBPO	CPO	0	0	2.15316	0	0	0	0
CBPZ	CPZ	0	1.00257	4.30631	6.45381	8.31439	4.77961	21.1309
CBR1	CBR1	4.84422	0	2.15316	6.45381	1.84764	2.86777	2.64136
CBR2	DCXR	0.968844	0	2.15316	0	0.923821	0.955923	0
CBR3	CBR3	30.0342	28.0719	30.1442	27.9665	40.6481	42.0606	54.5882
CBR4	CBR4	0.968844	1.00257	0	0	2.77146	0.955923	1.76091
CBS	CBS	62.006	49.1258	54.9055	69.9163	59.1246	63.0909	112.698
CBWD2	CBWD2	45.5357	26.0668	64.5947	48.4036	39.7243	33.4573	7.92409
CBX1	CBX1	38.7537	46.1181	48.446	59.1599	47.1149	53.5317	42.2618
CBX3	CBX3	0	1.00257	1.07658	0	0.923821	0.955923	0
CBX4	CBX4	14.5327	10.0257	16.1487	15.0589	8.31439	7.64738	5.28273
CBX5	CBX5	96.8844	90.2311	117.347	111.866	99.7727	100.372	71.3168
CBX8	CBX8	25.1899	28.0719	62.4415	52.7061	37.8767	40.1488	59.8709
CBY1	CBY1	1.93769	1.00257	0	1.07563	4.61911	0	0
CC001	TIMMDC1	32.9407	31.0796	26.9144	17.2102	26.7908	18.1625	9.685
CC014	C3orf14	2.90653	3.0077	1.07658	0	0.923821	0.955923	1.76091
CC017	C3orf17	49.411	48.1233	39.8334	60.2356	62.8199	53.5317	67.795
CC018	C3orf18	16.4703	32.0822	20.455	18.2858	29.5623	21.9862	17.6091
CC019	CCDC174	23.2522	32.0822	26.9144	29.0421	14.7811	30.5895	50.1859
CC020	C3orf20	0.968844	5.01284	4.30631	5.37817	3.69529	2.86777	1.76091
CC021	XXYLT1	5.81306	7.01798	6.45947	6.45381	3.69529	6.69146	1.76091
CC023	TCAIM	3.87537	6.01541	5.38289	8.60508	4.61911	6.69146	3.52182
CC025	EFCAB12	0.968844	0	3.22973	2.15127	0	0	1.76091
CC026	CMSS1	3.87537	0	4.30631	1.07563	0.923821	3.82369	2.64136
CC032	SSUH2	0.968844	0	0	0	1.84764	0	0.880455
CC033	C3orf33	9.68844	7.01798	3.22973	4.30254	3.69529	2.86777	7.04364
CC034	CEP19	0	9.02311	1.07658	6.45381	3.69529	2.86777	3.52182
CC037	C3orf37	0	1.00257	2.15316	4.30254	3.69529	3.82369	0
CC038	C3orf38	34.8784	40.1027	39.8334	39.7985	50.8102	29.6336	34.3377
CC048	PP2D1	6.78191	19.0488	17.2252	9.68071	9.23821	4.77961	14.9677
CC049	GPR78	0	0	0	0	0	0	0.880455
CC054	FAM212A	65.8814	50.1284	43.0631	45.1767	50.8102	49.708	72.1973
CC058	C3orf58	13.5638	13.0334	8.61262	5.37817	5.54293	5.73554	7.92409
CC062	C3orf62	6.78191	6.01541	4.30631	6.45381	4.61911	2.86777	8.80455
CC063	FAM208A	14.5327	22.0565	15.0721	9.68071	20.3241	11.4711	9.685
CC067	C3orf67	4.84422	1.00257	5.38289	4.30254	0.923821	2.86777	5.28273
CC070	C3orf70	0	1.00257	0	0	0.923821	0.955923	2.64136
CC075	ELP6	2.90653	0	3.22973	4.30254	0.923821	0.955923	2.64136
CC077	TOPAZ1	1.93769	1.00257	2.15316	1.07563	0	0	0
CC078	SMIM4	123.043	125.321	65.6712	39.7985	47.1149	80.2975	29.9355
CC103	CCDC103	0	0	0	0	0.923821	0.955923	0
CC104	CCDC104	78.4763	81.208	71.0541	67.765	62.8199	100.372	66.0341
CC106	CCDC106	169.548	162.416	118.424	120.471	84.9916	95.5923	183.135
CC107	CCDC107	324.563	344.883	289.599	361.413	379.691	421.562	472.804
CC110	CCDC110	0	0	0	0	0	0.955923	0
CC111	CCDC111	51.3487	41.1053	34.4505	51.6305	58.2007	71.6942	46.6641
CC112	CCDC112	8.71959	14.036	18.3018	12.9076	13.8573	14.3388	26.4136
CC113	CCDC113	0	3.0077	0	1.07563	2.77146	1.91185	1.76091
CC114	CCDC114	2.90653	4.01027	1.07658	5.37817	1.84764	0.955923	3.52182
CC115	CCDC115	3.87537	5.01284	4.30631	5.37817	4.61911	5.73554	0
CC117	CCDC117	0	1.00257	0	3.2269	2.77146	2.86777	0.880455
CC122	CCDC122	0	0	1.07658	0	0	0	0.880455
CC123	CEP89	4.84422	4.01027	5.38289	8.60508	6.46675	13.3829	12.3264
CC124	CCDC124	55.2241	58.1489	51.6757	47.3279	44.3434	57.3554	46.6641
CC125	CCDC125	31.9718	35.0899	27.991	31.1934	24.9432	41.1047	56.3491
CC126	CCDC126	6.78191	3.0077	2.15316	2.15127	2.77146	3.82369	6.16318
CC127	CCDC127	8.71959	8.02054	6.45947	9.68071	11.0859	10.5151	19.37
CC129	CCDC129	0.968844	1.00257	1.07658	1.07563	0.923821	1.91185	0.880455
CC130	CCDC130	9.68844	2.00514	7.53604	3.2269	3.69529	4.77961	9.685
CC132	CCDC132	8.71959	10.0257	12.9189	6.45381	3.69529	5.73554	5.28273
CC134	CCDC134	9.68844	20.0514	12.9189	6.45381	10.162	9.55923	14.0873
CC135	CCDC135	0.968844	1.00257	3.22973	2.15127	0.923821	0.955923	7.04364
CC136	CCDC136	0	1.00257	3.22973	5.37817	0.923821	2.86777	0
CC137		0	7.01798	3.22973	1.07563	0.923821	4.77961	0
CC138	CCDC138	33.9095	28.0719	21.5316	32.269	25.867	31.5454	53.7077
CC141	CCDC141	28.0965	25.0642	38.7568	32.269	28.6385	37.281	18.4896
CC142	CCDC142	7.75075	5.01284	2.15316	5.37817	1.84764	6.69146	7.04364
CC146	CCDC146	4.84422	3.0077	1.07658	4.30254	3.69529	3.82369	8.80455
CC147	CCDC147	44.5668	65.1669	41.9865	29.0421	53.5816	48.7521	67.795
CC148	CCDC148	0	0	0	0	0	0.955923	0
CC149	CCDC149	4.84422	2.00514	6.45947	8.60508	10.162	13.3829	24.6527
CC14A	CDC14A	0.968844	1.00257	2.15316	2.15127	1.84764	2.86777	0
CC14B	CDC14B	3.87537	4.01027	3.22973	4.30254	0.923821	2.86777	1.76091
CC150	CCDC150	6.78191	17.0437	9.6892	7.52944	5.54293	12.427	8.80455
CC151	CCDC151	0	0	1.07658	3.2269	0.923821	0	0.880455
CC152	CCDC152	0.968844	3.0077	0	2.15127	0.923821	3.82369	0.880455
CC154	CCDC154	4.84422	6.01541	10.7658	6.45381	9.23821	6.69146	7.04364
CC155	CCDC155	0.968844	2.00514	1.07658	2.15127	1.84764	3.82369	2.64136
CC157	CCDC157	0.968844	1.00257	1.07658	5.37817	1.84764	0	1.76091
CC160	CCDC160	1.93769	3.0077	7.53604	2.15127	0.923821	5.73554	3.52182
CC162	No gene found	11.6261	14.036	6.45947	10.7563	18.4764	15.2948	11.4459
CC164	DRC1	0	2.00514	0	0	0.923821	0	0.880455
CC28A	CCDC28A	5.81306	3.0077	1.07658	1.07563	2.77146	9.55923	6.16318
CC28B	CCDC28B	20.3457	5.01284	15.0721	11.832	8.31439	7.64738	14.9677
CC42B	CCDC42B	50.3799	53.1361	52.7523	52.7061	47.1149	56.3994	66.9146
CC50B	TMEM30B	1.93769	1.00257	1.07658	0	0	0	0
CC50C	TMEM30B	0	1.00257	0	1.07563	0	0.955923	0
CC85A	CCDC85A	5.81306	3.0077	1.07658	3.2269	3.69529	5.73554	5.28273
CC85B	CCDC85B	15.5015	26.0668	37.6802	31.1934	29.5623	25.8099	35.2182
CC85C	CCDC85C	66.8502	62.1592	89.356	65.6137	74.8295	92.7245	114.459
CC88B	No gene found	0	0	1.07658	1.07563	0	0	0
CC90A	MCUR1	91.0713	128.329	100.122	94.6559	99.7727	113.755	63.3927
CC90B	CCDC90B	13.5638	15.0385	16.1487	17.2102	12.9335	14.3388	30.8159
CCAR1	CCAR1	108.51	110.282	127.036	130.152	141.345	113.755	102.133
CCBE1	CCBE1	1.93769	3.0077	4.30631	3.2269	1.84764	0	0
CCD12	CCDC12	3.87537	2.00514	2.15316	2.15127	0.923821	0.955923	2.64136
CCD13	CCDC13	0.968844	0	0	0	0	1.91185	0.880455
CCD14	CCDC14	22.2834	14.036	15.0721	20.4371	14.7811	13.3829	29.9355
CCD15	CCDC15	14.5327	9.02311	6.45947	8.60508	8.31439	12.427	8.80455
CCD17	CCDC17	1.93769	0	2.15316	3.2269	0	0.955923	0.880455
CCD18	CCDC18	6.78191	12.0308	7.53604	17.2102	7.39057	13.3829	7.04364
CCD19	CCDC19	0.968844	3.0077	2.15316	2.15127	0.923821	3.82369	6.16318
CCD21	CEP85	3.87537	11.0282	8.61262	7.52944	14.7811	5.73554	5.28273
CCD22	CCDC22	8.71959	17.0437	8.61262	8.60508	12.9335	11.4711	2.64136
CCD23	CCDC23	9.68844	16.0411	12.9189	18.2858	11.0859	15.2948	36.9791
CCD24	CCDC24	0	0	0	0	1.84764	0	0.880455
CCD25	CCDC25	0.968844	1.00257	0	1.07563	1.84764	0.955923	0
CCD30	CCDC30	2.90653	5.01284	3.22973	2.15127	6.46675	1.91185	5.28273
CCD33	CCDC33	0	0	0	0	0	0.955923	0.880455
CCD34	CCDC34	31.003	15.0385	11.8424	20.4371	17.5526	20.0744	7.04364
CCD36	CCDC36	31.9718	14.036	19.3784	9.68071	15.705	14.3388	29.055
CCD37	CCDC37	27.1276	32.0822	22.6081	43.0254	25.867	30.5895	95.0891
CCD38	CCDC38	8.71959	6.01541	23.6847	20.4371	12.0097	9.55923	9.685
CCD39	CCDC39	1.93769	3.0077	1.07658	0	0.923821	2.86777	4.40227
CCD40	CCDC40	6.78191	3.0077	4.30631	3.2269	4.61911	6.69146	10.5655
CCD41	CCDC41	20.3457	16.0411	20.455	12.9076	16.6288	15.2948	12.3264
CCD43	CCDC43	0	2.00514	1.07658	2.15127	0	0	0
CCD45	CEP95	25.1899	51.131	30.1442	30.1178	48.0387	51.6198	82.7627
CCD46	CEP112	14.5327	23.0591	18.3018	9.68071	24.9432	12.427	28.1746
CCD47	CCDC47	1.93769	2.00514	0	0	0.923821	1.91185	1.76091
CCD48	EFCC1	3.87537	5.01284	4.30631	8.60508	1.84764	10.5151	0
CCD50	CCDC50	20.3457	21.0539	21.5316	15.0589	23.0955	14.3388	16.7286
CCD51	CCDC51	29.0653	24.0616	61.3649	54.8574	55.4293	38.2369	66.9146
CCD53	CCDC53	12.595	21.0539	11.8424	29.0421	14.7811	12.427	20.2505
CCD55	NSRP1	76.5386	76.1952	48.446	48.4036	62.8199	53.5317	36.9791
CCD57	CCDC57	1.93769	7.01798	1.07658	3.2269	4.61911	3.82369	0.880455
CCD58	CCDC58	72.6633	87.2234	72.1307	64.5381	48.0387	80.2975	60.7514
CCD60	CCDC60	0	1.00257	0	0	0.923821	0	0
CCD61	CCDC61	12.595	10.0257	5.38289	6.45381	6.46675	7.64738	4.40227
CCD65	CCDC65	0	0	0	1.07563	0.923821	0	0
CCD66	CCDC66	173.423	176.452	181.942	190.387	169.983	168.242	227.157
CCD67	CCDC67	0.968844	0	1.07658	0	0	0.955923	2.64136
CCD68	CCDC68	13.5638	18.0462	16.1487	11.832	18.4764	20.0744	24.6527
CCD69	CCDC69	6.78191	6.01541	6.45947	6.45381	12.0097	6.69146	0
CCD71	CCDC71	13.5638	10.0257	10.7658	3.2269	9.23821	9.55923	10.5655
CCD72	TMA7	10.6573	9.02311	3.22973	10.7563	10.162	4.77961	14.0873
CCD73	CCDC73	17.4392	8.02054	19.3784	21.5127	14.7811	22.9421	29.055
CCD75	GPATCH11	14.5327	15.0385	10.7658	11.832	13.8573	14.3388	3.52182
CCD77	CCDC77	46.5045	24.0616	35.5271	39.7985	47.1149	51.6198	73.9582
CCD79	CCDC79	3.87537	4.01027	2.15316	4.30254	2.77146	4.77961	2.64136
CCD80	CCDC80	63.9437	35.0899	48.446	98.9584	67.439	66.9146	65.1537
CCD81	CCDC81	0	0	1.07658	2.15127	0	0	0
CCD82	CCDC82	25.1899	23.0591	20.455	22.5883	27.7146	27.7218	45.7836
CCD83	RUFY1	21.3146	8.02054	13.9955	19.3614	7.39057	12.427	7.92409
CCD84	CCDC84	31.003	35.0899	48.446	54.8574	54.5055	47.7961	147.036
CCD86	CCDC86	18.408	14.036	18.3018	5.37817	12.0097	8.6033	7.92409
CCD89	CCDC89	0	0	1.07658	0	0	0	0
CCD91	CCDC91	26.1588	13.0334	20.455	27.9665	23.0955	40.1488	26.4136
CCD92	CCDC92	3.87537	5.01284	16.1487	10.7563	10.162	1.91185	11.4459
CCD93	CCDC93	25.1899	36.0924	20.455	21.5127	22.1717	20.0744	11.4459
CCD97	CCDC97	3.87537	7.01798	6.45947	3.2269	3.69529	6.69146	4.40227
CCDB1	CCNDBP1	51.3487	49.1258	45.2163	37.6472	42.4958	42.0606	47.5446
CCDC3	CCDC3	1.93769	1.00257	0	1.07563	0.923821	0.955923	0.880455
CCDC6	CCDC6	1.93769	5.01284	1.07658	8.60508	5.54293	2.86777	4.40227
CCDC7	CCDC7	0	0	1.07658	4.30254	0	0.955923	5.28273
CCDC8	CCDC8	0.968844	0	0	0	0	0	0
CCDC9	C5AR1	78.4763	73.1875	72.1307	60.2356	63.7437	96.5482	138.231
CCG1	CACNG1	29.0653	23.0591	17.2252	11.832	22.1717	28.6777	29.9355
CCG2	CACNG2	0	3.0077	1.07658	0	1.84764	0	1.76091
CCG3	CACNG3	30.0342	34.0873	9.6892	24.7396	19.4002	20.0744	1.76091
CCG4	CACNG4	14.5327	8.02054	6.45947	3.2269	4.61911	4.77961	1.76091
CCG5	CACNG5	0.968844	0	0	0	0	0	0
CCG7	CACNG7	33.9095	11.0282	13.9955	20.4371	18.4764	36.3251	35.2182
CCGL	TMEM37	0.968844	0	0	1.07563	0	0.955923	0
CCHCR	CCHCR1	2.90653	3.0077	4.30631	7.52944	4.61911	6.69146	5.28273
CCHL	HCCS	309.061	197.506	113.041	121.547	160.745	167.286	88.9259
CCKAR	CCKAR	0.968844	0	0	0	0	0	0
CCKN	CCK	7.75075	6.01541	7.53604	19.3614	16.6288	10.5151	5.28273
CCL1	CCL1	0.968844	2.00514	1.07658	1.07563	1.84764	0	7.04364
CCL11	CCL13	0	1.00257	0	0	0	0	0
CCL14	CCL14	33.9095	23.0591	24.7613	31.1934	56.3531	46.8402	48.425
CCL16	CCL16	11.6261	2.00514	2.15316	1.07563	4.61911	3.82369	7.92409
CCL17	CCL17	0	0	0	0	0	0	0.880455
CCL19	CCL19	0	0	2.15316	1.07563	0	0.955923	4.40227
CCL2	CCL2	0.968844	4.01027	27.991	8.60508	2.77146	0	2.64136
CCL21	CCL21	63.9437	128.329	122.73	253.85	236.498	88.9008	181.374
CCL24	CCL24	0	0	0	0	0	0	0.880455
CCL25	CCL25	3.87537	0	3.22973	2.15127	2.77146	0.955923	0
CCL26	CCL26	69.7567	83.2131	38.7568	36.5716	97.9251	47.7961	201.624
CCL27	CCL27	4.84422	4.01027	1.07658	6.45381	4.61911	3.82369	3.52182
CCL28	CCL28	0	0	0	0	0	0	0.880455
CCL3	CCL3L1	0	1.00257	10.7658	0	1.84764	1.91185	1.76091
CCL4	CCL4	0	0	23.6847	7.52944	5.54293	4.77961	12.3264
CCL8	CCL8	2.90653	3.0077	15.0721	8.60508	1.84764	7.64738	23.7723
CCM2	CCM2	4.84422	7.01798	9.6892	6.45381	11.0859	4.77961	2.64136
CCNA1	CCNA1	5.81306	6.01541	1.07658	2.15127	0.923821	0	1.76091
CCNA2	CCNA2	3.87537	7.01798	3.22973	7.52944	2.77146	9.55923	3.52182
CCNB2	CCNB2	3.87537	2.00514	1.07658	2.15127	11.0859	5.73554	3.52182
CCNB3	CCNB3	0.968844	0	0	0	0.923821	0	0.880455
CCNC	CCNC	133.7	106.272	104.428	111.866	114.554	126.182	73.0777
CCND1	CCND1	3.87537	2.00514	0	1.07563	1.84764	0.955923	1.76091
CCND2	CCND2	544.49	420.076	423.095	425.951	355.671	461.711	620.721
CCND3	CCND3	4.84422	5.01284	2.15316	1.07563	4.61911	0.955923	1.76091
CCNE1	CCNE1	0.968844	0	2.15316	0	1.84764	0.955923	0
CCNE2	CCNE2	303.248	226.58	240.077	493.716	562.607	697.824	1189.49
CCNF	CCNF	8.71959	4.01027	2.15316	4.30254	1.84764	3.82369	1.76091
CCNG1	CCNG1	1574.37	1611.13	1647.16	1899.57	1785.75	2178.55	1148.11
CCNH	CCNH	48.4422	38.0976	30.1442	27.9665	23.0955	38.2369	42.2618
CCNI2	CCNI2	9.68844	11.0282	5.38289	20.4371	12.0097	16.2507	23.7723
CCNJ	CCNJ	19.3769	17.0437	17.2252	18.2858	12.9335	18.1625	23.7723
CCNJL	CCNJL	0	0	0	1.07563	0	0	0
CCNK	CCNK	2.90653	3.0077	2.15316	2.15127	0	1.91185	0
CCNL1	CCNL1	101.729	112.288	80.7433	69.9163	68.3628	78.3857	40.5009
CCNL2	CCNL2	20.3457	25.0642	26.9144	24.7396	12.9335	23.8981	16.7286
CCNO	CCNO	0	1.00257	0	0	0	0.955923	3.52182
CCNT1	CCNT1	2.90653	4.01027	7.53604	8.60508	3.69529	2.86777	4.40227
CCNT2	CCNT2	12.595	18.0462	11.8424	15.0589	23.0955	10.5151	9.685
CCNY	CCNY	3.87537	2.00514	1.07658	0	5.54293	1.91185	0.880455
CCPG1	CCPG1	27.1276	34.0873	25.8379	32.269	47.1149	43.9724	44.0227
CCR1	CCR1	0	0	0	0	0.923821	0	0
CCR3	CCR3	0.968844	0	0	1.07563	1.84764	2.86777	0.880455
CCR4	CCR4	0	0	0	0	0	0	1.76091
CCR5	CCR5	0	0	0	0	0	0	0.880455
CCR7	CCR7	101.729	85.2183	133.496	87.1264	88.6869	73.606	96.85
CCR8	CCR8	0	1.00257	0	0	0	0	0
CCR9	CCR9	0	1.00257	5.38289	1.07563	1.84764	4.77961	0
CCRL2	ACKR5	36.8161	64.1643	35.5271	60.2356	55.4293	62.135	97.7305
CCS	CCS	31.003	26.0668	22.6081	27.9665	15.705	11.4711	11.4459
CCYL1	CCNYL1	112.386	145.372	103.351	180.707	184.764	174.934	135.59
CCZ1	CCZ1B	47.4733	46.1181	31.2208	34.4203	30.4861	33.4573	13.2068
CD003	C4orf3	7.75075	9.02311	8.61262	10.7563	13.8573	3.82369	14.0873
CD014	NOA1	82.3517	100.257	164.716	157.043	118.249	100.372	86.2846
CD017	C4orf17	6.78191	3.0077	9.6892	2.15127	4.61911	0.955923	4.40227
CD019	C4orf19	0.968844	5.01284	0	1.07563	0	0	0.880455
CD022	C4orf22	0	0	0	1.07563	0	0.955923	0
CD027	C4orf27	8.71959	6.01541	6.45947	6.45381	7.39057	2.86777	14.9677
CD029	C4orf29	0.968844	1.00257	2.15316	1.07563	0.923821	0	0
CD031	NDNF	0	0	0	0	0.923821	0	0.880455
CD033	C4orf33	9.68844	3.0077	11.8424	9.68071	5.54293	3.82369	7.04364
CD034	SMIM14	4.84422	2.00514	2.15316	3.2269	2.77146	6.69146	6.16318
CD037	STPG2	0.968844	0	1.07658	2.15127	1.84764	0	1.76091
CD041	TRAPPC11	1.93769	1.00257	0	0	0	0	1.76091
CD043	TMA16	27.1276	28.0719	30.1442	45.1767	43.4196	48.7521	99.4914
CD044	MSANTD1	0.968844	5.01284	1.07658	2.15127	1.84764	0.955923	5.28273
CD045	C4orf45	10.6573	21.0539	13.9955	23.664	22.1717	19.1185	28.1746
CD047	C4orf47	2.90653	5.01284	10.7658	5.37817	4.61911	9.55923	8.80455
CD049	MGARP	2.90653	4.01027	0	5.37817	8.31439	2.86777	1.76091
CD052	SMIM20	9.68844	9.02311	8.61262	10.7563	4.61911	6.69146	3.52182
CD109	CD109	1.93769	3.0077	1.07658	1.07563	5.54293	3.82369	3.52182
CD123	CDC123	651.063	881.257	443.55	499.095	763.076	686.352	483.37
CD158	CCDC158	27.1276	32.0822	89.356	69.9163	67.439	74.562	65.1537
CD166	ALCAM	0.968844	4.01027	1.07658	3.2269	0	0.955923	1.76091
CD180	CD180	0	0	0	0	0.923821	1.91185	1.76091
CD19	CD19	0.968844	0	1.07658	0	0	0.955923	0
CD1B1	CD1B	0	0	0	0	0	0	1.76091
CD1D	CD1D	31.9718	42.1079	50.5992	36.5716	43.4196	47.7961	50.1859
CD1E	CD1E	0	1.00257	0	3.2269	7.39057	13.3829	19.37
CD2	CD2	0	1.00257	1.07658	2.15127	4.61911	7.64738	18.4896
CD20	MS4A1	0.968844	0	0	1.07563	0	0.955923	0
CD209L2	CD209	1.93769	3.0077	5.38289	2.15127	9.23821	3.82369	7.04364
CD20B	CDC20B	203.457	171.439	291.753	328.069	292.851	216.994	628.645
CD22	CD22	0	0	0	0	1.84764	0	0
CD226	CD226	0	1.00257	0	0	0.923821	0	0
CD24	CD24	0.968844	1.00257	3.22973	0	1.84764	0.955923	2.64136
CD244	CD244	0	0	0	0	0	0.955923	0
CD248	CD248	26.1588	24.0616	50.5992	36.5716	44.3434	36.3251	33.4573
CD276	CD276	0.968844	2.00514	1.07658	3.2269	2.77146	2.86777	0.880455
CD28	CD28	0	1.00257	0	0	0	0.955923	0
CD2AP	CD2AP	1.93769	6.01541	5.38289	0	6.46675	1.91185	1.76091
CD2B2	CD2BP2	141.451	146.375	125.96	157.043	181.069	193.096	203.385
CD302	CD302	31.003	27.0693	22.6081	29.0421	46.1911	23.8981	37.8596
CD320	CD320	189.893	248.637	220.698	181.782	220.793	235.157	146.155
CD34	CD34	32.9407	29.0745	38.7568	38.7229	28.6385	60.2231	47.5446
CD36	CD36	8028.81	11390.2	12096.4	11647	13714.1	11409.9	10355.9
CD37	CD37	7.75075	11.0282	11.8424	19.3614	9.23821	13.3829	8.80455
CD37L	CDC37L1	102.697	108.277	105.505	162.421	75.7534	158.683	100.372
CD3D	CD3D	0.968844	0	0	0	0	0	0
CD3G	CD3G	0	0	0	2.15127	0	0.955923	0
CD3Z	CD247	0	0	0	0	0	0	0.880455
CD40L	CD40LG	0.968844	3.0077	1.07658	0	0	2.86777	0.880455
CD44	CD44	31.9718	23.0591	57.0586	62.3868	48.9625	42.0606	78.3605
CD47	CD47	605.527	607.556	1151.94	1234.83	1272.1	1060.12	1112.01
CD5	CD5	0	0	0	0	0.923821	0	0
CD52	CD52	1.93769	1.00257	0	3.2269	0	4.77961	26.4136
CD53	CD53	7.75075	14.036	4.30631	6.45381	3.69529	11.4711	4.40227
CD59	CD59	11.6261	7.01798	8.61262	8.60508	5.54293	3.82369	17.6091
CD6	CD6	0	0	0	1.07563	1.84764	0.955923	0
CD63	CD63	590.026	835.139	1077.65	773.381	770.467	896.655	1030.13
CD68	CD68	5.81306	1.00257	2.15316	5.37817	10.162	2.86777	11.4459
CD7	CD7	45.5357	42.1079	72.1307	57.0086	49.8864	107.063	100.372
CD79A	CD79A	0.968844	3.0077	0	0	0	0.955923	4.40227
CD79B	CD79B	0	1.00257	0	0	0	0	0
CD80	CD80	0	0	0	0	0.923821	0.955923	0
CD81	CD81	245.117	233.598	132.419	222.656	264.213	240.893	362.747
CD82	CD82	16.4703	8.02054	7.53604	4.30254	4.61911	3.82369	7.04364
CD83	CD83	0	0	0	0	1.84764	0	0
CD86	CD86	1.93769	3.0077	5.38289	5.37817	1.84764	4.77961	14.9677
CD8A	CD8A	0	0	0	1.07563	0	0	0
CD8B	CD8B	1.93769	0	0	2.15127	6.46675	1.91185	5.28273
CD9	CD9	93.009	249.639	229.311	157.043	156.126	131.917	167.286
CD97	CD97	8.71959	16.0411	9.6892	13.9833	19.4002	17.2066	12.3264
CD99	CD99	28.0965	43.1104	35.5271	48.4036	57.2769	47.7961	117.981
CDA7L	CDCA7L	0.968844	1.00257	0	1.07563	3.69529	0	2.64136
CDAC1	CDADC1	138.545	111.285	82.8965	73.1432	61.896	94.6363	123.264
CDC16	CDC16	18.408	16.0411	23.6847	13.9833	18.4764	14.3388	7.92409
CDC20	CDC20	2.90653	0	0	3.2269	9.23821	2.86777	1.76091
CDC26	CDC26	0.968844	0	0	0	0	1.91185	0
CDC27	CDC27	9.68844	7.01798	11.8424	8.60508	12.0097	7.64738	3.52182
CDC42	CDC42	58.1306	39.1001	81.8199	68.8406	49.8864	66.9146	101.252
CDC5L	CDC5L	89.1336	115.295	92.5857	86.0508	77.601	97.5041	117.981
CDC6	CDC6	92.0401	97.2491	82.8965	102.185	99.7727	96.5482	154.96
CDC7	CDC7	12.595	10.0257	6.45947	3.2269	11.0859	7.64738	5.28273
CDC73	CDC73	6.78191	5.01284	6.45947	7.52944	8.31439	5.73554	7.04364
CDCA2	CDCA2	0	1.00257	0	2.15127	0.923821	0.955923	1.76091
CDCA3	CDCA3	0.968844	1.00257	1.07658	2.15127	6.46675	4.77961	4.40227
CDCA4	CDCA4	0.968844	0	0	0	0	0	0
CDCA5	CDCA5	0.968844	1.00257	2.15316	2.15127	6.46675	2.86777	0.880455
CDCA7	CDCA7	0	0	0	1.07563	0	0	0
CDCP1	CDCP1	4.84422	1.00257	1.07658	1.07563	1.84764	0	0.880455
CDCP2	CDCP2	0	1.00257	0	1.07563	0	0	0.880455
CDHR1	CDHR1	0	0	3.22973	3.2269	0.923821	0	9.685
CDHR2	CDHR2	4.84422	0	1.07658	0	0.923821	0	0
CDHR3	CDHR3	0	1.00257	0	0	0	0	0
CDHR4	CDHR4	0.968844	0	0	0	0	0	0
CDHR5	CDHR5	17.4392	28.0719	25.8379	20.4371	11.0859	6.69146	2.64136
CDIPT	CDIPT	37.7849	53.1361	49.5226	41.9498	67.439	32.5014	43.1423
CDK1	CDK1	0.968844	0	0	0	0	0.955923	0
CDK10	CDK10	40.6914	28.0719	32.2973	33.3447	28.6385	19.1185	21.1309
CDK11	CDK11A	69.7567	63.1618	77.5136	64.5381	82.2201	53.5317	44.9032
CDK12	CDK12	10.6573	9.02311	17.2252	11.832	12.9335	16.2507	10.5655
CDK13	CDK13	318.75	334.858	339.122	243.093	262.365	281.041	220.114
CDK14	ANKLE2	4.84422	9.02311	6.45947	9.68071	6.46675	3.82369	14.9677
CDK16	CDK16	83.3206	51.131	76.437	49.4792	32.3337	30.5895	11.4459
CDK17	CDK17	2.90653	9.02311	7.53604	4.30254	8.31439	5.73554	8.80455
CDK18	CDK18	10.6573	15.0385	15.0721	16.1345	12.0097	12.427	9.685
CDK19	CDK19	6.78191	12.0308	3.22973	4.30254	12.0097	3.82369	3.52182
CDK2	CDK2	5.81306	4.01027	9.6892	5.37817	11.0859	12.427	4.40227
CDK20	CDK20	0.968844	2.00514	1.07658	0	1.84764	0	1.76091
CDK3	CDK3	12.595	11.0282	6.45947	13.9833	12.0097	13.3829	7.04364
CDK4	CDK4	133.7	131.336	156.104	136.606	117.325	118.534	196.341
CDK5	CDK5	71.6944	83.2131	93.6623	97.8828	72.9819	86.989	101.252
CDK6	CDK6	1.93769	3.0077	3.22973	1.07563	2.77146	3.82369	9.685
CDK7	CDK7	359.441	408.045	467.235	368.943	354.747	314.499	283.506
CDK8	CDK8	6.78191	11.0282	7.53604	4.30254	17.5526	7.64738	10.5655
CDK9	CDK9	34.8784	44.113	31.2208	30.1178	20.3241	32.5014	25.5332
CDKA1	CDK2AP1	7.75075	9.02311	16.1487	15.0589	10.162	17.2066	3.52182
CDKAL	CDKAL1	18.408	22.0565	34.4505	20.4371	18.4764	25.8099	24.6527
CDKL1	CDKL1	0.968844	4.01027	2.15316	1.07563	4.61911	2.86777	0
CDKL2	CDKL2	0	1.00257	1.07658	2.15127	0	0.955923	1.76091
CDKL3	CDKL3	562.898	605.551	565.203	555.028	645.751	642.38	721.973
CDKL4	CDKL4	0	1.00257	4.30631	1.07563	0	0	1.76091
CDKL5	CDKL5	0	0	2.15316	1.07563	1.84764	0.955923	0.880455
CDKN3	CDKN3	2.90653	0	0	0	5.54293	3.82369	0.880455
CDN1A	CDKN1A	10.6573	10.0257	3.22973	2.15127	3.69529	8.6033	7.04364
CDN1B	CDKN1B	2.90653	6.01541	2.15316	0	1.84764	0.955923	0.880455
CDN2B	CDKN2B	0	0	0	0	0	0	0.880455
CDN2C	CDKN2C	0	1.00257	1.07658	0	0	0	3.52182
CDNF	CDNF	5.81306	12.0308	2.15316	5.37817	6.46675	4.77961	5.28273
CDO1	CDO1	100.76	71.1823	32.2973	43.0254	38.8005	51.6198	66.9146
CDON	CDON	66.8502	66.1695	100.122	165.648	119.173	172.066	191.059
CDR1	CDR1	2.90653	3.0077	1.07658	2.15127	0.923821	4.77961	3.52182
CDR2	CDR2	0	1.00257	2.15316	0	0	2.86777	0
CDR2L	CDR2L	0.968844	0	1.07658	0	0	0	0
CDS1	CDS1	1.93769	3.0077	1.07658	1.07563	2.77146	2.86777	2.64136
CDS2	CDS2	1.93769	4.01027	11.8424	4.30254	13.8573	3.82369	7.92409
CDT1	CDT1	6.78191	7.01798	9.6892	16.1345	9.23821	9.55923	25.5332
CDX1	CDX1	0	0	0	1.07563	0	0	0
CDX2	CDX2	0	0	1.07658	0	0	0	0
CDX4	CDX4	0	2.00514	0	0	0	0.955923	0.880455
CDYL	CDYL	16.4703	33.0847	29.0676	18.2858	26.7908	27.7218	27.2941
CDYL2	CDYL2	1.93769	0	0	0	0	1.91185	0
CE022	C5orf22	0.968844	3.0077	3.22973	5.37817	0.923821	3.82369	0.880455
CE024	C5orf24	8.71959	12.0308	9.6892	5.37817	10.162	12.427	3.52182
CE025	SIMC1	1.93769	3.0077	9.6892	6.45381	8.31439	3.82369	10.5655
CE028	C5orf28	0	0	3.22973	3.2269	0.923821	0.955923	0.880455
CE030	C5orf30	25.1899	32.0822	6.45947	11.832	5.54293	13.3829	12.3264
CE032	CYSTM1	198.613	244.627	301.442	278.589	316.871	443.548	569.654
CE033	NADK2	5.81306	3.0077	4.30631	8.60508	4.61911	3.82369	9.685
CE034	C5orf34	285.809	290.745	373.572	405.514	371.376	340.308	476.326
CE035	SETD9	4.84422	3.0077	2.15316	3.2269	4.61911	4.77961	9.685
CE041	CREBRF	0	1.00257	0	1.07563	1.84764	0.955923	0.880455
CE042	C5orf42	10.6573	26.0668	11.8424	11.832	10.162	8.6033	3.52182
CE043	SMIM15	0	0	0	2.15127	0	0	0
CE044	TRAPPC13	5.81306	5.01284	2.15316	5.37817	5.54293	3.82369	4.40227
CE045	C5orf45	1.93769	8.02054	7.53604	4.30254	4.61911	0	2.64136
CE110	CNTRL	7.75075	9.02311	4.30631	10.7563	7.39057	9.55923	31.6964
CE120	CEP120	9.68844	8.02054	9.6892	6.45381	7.39057	9.55923	3.52182
CE152	CEP152	6.78191	1.00257	5.38289	8.60508	6.46675	5.73554	11.4459
CE164	CEP164	4.84422	1.00257	3.22973	3.2269	0.923821	0	0.880455
CE170	CEP170	4.84422	7.01798	5.38289	13.9833	3.69529	9.55923	3.52182
CE192	CEP192	29.0653	24.0616	17.2252	26.8909	25.867	25.8099	18.4896
CE290	CEP290	24.2211	33.0847	24.7613	40.8741	20.3241	26.7658	37.8596
CE350	CEP350	5.81306	13.0334	19.3784	8.60508	24.9432	11.4711	16.7286
CE57L	CEP57L1	1.93769	0	0	4.30254	1.84764	0	1.76091
CEA16	CEACAM16	32.9407	64.1643	47.3694	23.664	29.5623	24.854	1.76091
CEA18	CEACAM18	0.968844	0	1.07658	0	1.84764	0	0
CEAM6	CEACAM1	17.4392	25.0642	5.38289	25.8152	27.7146	22.9421	99.4914
CEBPA	CEBPA	80.414	51.131	54.9055	98.9584	96.0774	108.975	39.6205
CEBPB	CEBPB	0	1.00257	0	2.15127	0.923821	0.955923	0
CEBPD	CEBPD	8.71959	11.0282	12.9189	5.37817	12.0097	2.86777	5.28273
CEBPE	CEBPE	0.968844	0	0	0	0	0.955923	0.880455
CEBPG	CEBPG	12.595	14.036	15.0721	22.5883	32.3337	22.9421	17.6091
CEBPZ	CEBPZ	497.986	620.59	647.023	650.759	475.768	417.738	785.366
CECR2	CECR2	140.482	109.28	45.2163	61.3112	74.8295	74.562	193.7
CEGT	UGCG	0.968844	1.00257	1.07658	0	0.923821	1.91185	0.880455
CEL	CEL	0	0	0	0	0	0	0.880455
CELA1	CELA1	3.87537	0	3.22973	1.07563	1.84764	0.955923	6.16318
CELF1	CELF1	10.6573	16.0411	16.1487	12.9076	10.162	12.427	10.5655
CELF2	CELF2	4.84422	5.01284	2.15316	7.52944	8.31439	6.69146	7.92409
CELF4	CELF4	0	0	0	2.15127	0	0	0.880455
CELF5	CELF5	0.968844	0	1.07658	0	0	0	0
CELF6	CELF6	0.968844	0	0	0	0	1.91185	0.880455
CELR2	CELSR2	0	0	0	0	2.77146	0	0
CELR3	CELSR3	1.93769	1.00257	1.07658	0	1.84764	0.955923	0
CENP1	CENPBD1	2.90653	3.0077	2.15316	4.30254	4.61911	5.73554	7.92409
CENPB	CENPB	7.75075	7.01798	0	9.68071	7.39057	5.73554	2.64136
CENPC	CENPC	23.2522	27.0693	8.61262	20.4371	19.4002	24.854	15.8482
CENPE	CENPE	1.93769	2.00514	1.07658	0	4.61911	0	3.52182
CENPF	CENPF	2.90653	0	0	1.07563	18.4764	6.69146	0
CENPH	CENPH	1.93769	6.01541	2.15316	7.52944	4.61911	4.77961	0.880455
CENPI	CENPI	0	1.00257	1.07658	0	0	0	0
[truncated: 11,964 more rows]
