# Supplementary material for: Global gene expression profiling of brown to white adipose tissue transformation in sheep reveals novel transcriptional components linked to adipose remodeling
Source: BMC Genomics. 2015 Mar 19;16(1):215. doi: 10.1186/s12864-015-1405-8 (PMC4407871; doi:10.1186/s12864-015-1405-8)
Supplement: Additional file 5: Table S4. — List of the 170 differentially expressed genes between the brown adipose phase and the transition phase. [file 12864_2015_1405_MOESM5_ESM.xlsx]

## Sheet: Sheet 1
Additional file 5: Table S4
Sheep_gene_ID	HGNC Symbol	log2FoldChange	Adjusted p-value	Up/Down regulated
A4	APP	-1.06655	0.0421382	Down
AAKG2	PRKAG2	-1.27851	0.0183943	Down
AATM	GOT2	-1.08921	0.0180978	Down
ABCD2	ABCD2	4.23358	0.0744087	Up
ACADL	ACADL	-0.937485	0.0803259	Down
ACOX2	ACOX2	-2.18356	5.6e-05	Down
ACS2L	ACSS1	-1.07218	0.0374451	Down
ADA1A	ADRA1A	1.21484	0.0691091	Up
ADT1	SLC25A4	-1.16992	0.0104481	Down
AIF1	AIF1	1.86993	4.18e-06	Up
AIMP1	AIMP1	0.986947	0.0274214	Up
AIRE	AIRE	-1.71129	4.6e-05	Down
AL3B1	ALDH3B1	-1.92973	1.37e-06	Down
ALAT1	GPT	-1.35005	0.0113837	Down
AMACR	AMACR	-2.18217	0.0113837	Down
ASZ1	ASZ1	1.9302	0.0169201	Up
AT12A	ATP12A	-2.74437	0.0246857	Down
AT1A1	ATP1A1	-1.2284	0.001153	Down
AT1B1	ATP1B1	-1.77492	0.0144747	Down
AT5G1	ATP5G1	-0.886859	0.0338124	Down
ATS16	ADAMTS16	2.20072	0.00102344	Up
BGAL	GLB1	-1.49103	7.45e-06	Down
BHE40	BHLHE40	-2.21261	0.00193921	Down
BLCAP	BLCAP	4.10597	2.51e-12	Up
BMAL2	ARNTL2	Inf	0.00770484	Up
BZW2	BZW2	-0.933923	0.0221893	Down
C1RL	C1RL	2.2851	0.00130481	Up
CA051	C1orf51	-1.38374	0.0606552	Down
CALB1	CALB1	2.49036	0.0158479	Up
CALR3	CALR3	2.61099	0.0710062	Up
CC078	SMIM4	-1.08831	0.0279204	Down
CD158	CCDC158	1.35209	0.0226895	Up
CD47	CD47	0.96466	0.0183943	Up
CDO1	CDO1	-1.04854	0.0855668	Down
CE030	C5orf30	-1.6178	0.0749728	Down
CECR2	CECR2	-0.960441	0.0899287	Down
CHLE	BCHE	2.19008	0.0165719	Up
CISY	CS	-1.51846	7.23e-07	Down
CLCN6	CLCN6	-1.22868	0.00325646	Down
CMC1	SLC25A12	-1.43973	0.00604256	Down
CNPY2	CNPY2	1.78137	0.0204244	Up
CNTP5	CNTNAP5	-2.08489	0.000133701	Down
CO1A2	COL5A2	1.04538	0.00616529	Up
COMP	COMP	-1.87512	0.00604256	Down
COPR5	COPRS	1.32091	0.0157985	Up
COR2B	CORO2B	1.92097	5.6e-05	Up
CP46A	CYP46A1	2.26455	0.0785104	Up
CPT1B	CPT1B	-1.079	0.0159892	Down
CPXM1	CPXM1	-1.15338	0.0671778	Down
CQ10A	COQ10A	-1.44142	0.000110188	Down
CRDL1	CHRDL1	-1.60819	0.0208091	Down
CYH1	CYTH1	-2.09977	0.0347437	Down
DDX41	DDX41	0.998623	0.0855021	Up
DHR11	DHRS11	-2.01689	0.00653593	Down
DHRS3	DHRS3	2.85949	7.45e-06	Up
DHRS4	DHRS4	0.981436	0.0144747	Up
DMRT2	DMRT2	1.85091	0.000174813	Up
DUS1	DUSP1	-2.09398	0.0153788	Down
EMP2	EMP2	2.60435	1.19e-06	Up
F263	PFKFB3	3.39821	8.19e-07	Up
FA40A	STRIP1	-1.45584	0.00166382	Down
FITM2	FITM2	1.25338	0.0744087	Up
FLRT3	FLRT3	1.54713	0.0346866	Up
FOXO6	No gene found	3.11239	0.0583504	Up
GA45A	GADD45A	-1.06612	0.0870705	Down
GBP6	GBP6	1.68176	0.0691091	Up
GCDH	GCDH	-1.05407	0.0434717	Down
GHR	GHR	1.6934	0.0326445	Up
GLB1L	GLB1L	-1.38778	0.00589221	Down
GPAT1	GPAM	1.67366	7.01e-06	Up
GPAT3	AGPAT9	1.53628	0.00709696	Up
GPAT4	AGPAT6	1.81432	0.0605138	Up
GPX3	GPX3	-1.48687	0.000136985	Down
GSDMB	GSDMB	2.97763	7.45e-06	Up
GUC2C	GUCY2C	2.21562	0.0397221	Up
HACD2	PTPLB	0.873536	0.0374451	Up
HGFL	MST1	-1.07979	0.0647926	Down
IDH3A	IDH3A	-1.41893	2.84e-06	Down
IDHC	IDH1	-1.35304	0.00123154	Down
IDHP	IDH2	-1.95007	7.45e-06	Down
IFI27	IFI27L2	2.69058	0.0938633	Up
IFI44	IFI44	3.11126	0.050403	Up
IFT52	IFT52	1.00767	0.0891346	Up
IGFN1	IGFN1	-1.85768	0.0961983	Down
IL23A	IL23A	-2.06004	0.0292074	Down
IMDH2	IMPDH2	-0.933805	0.0964049	Down
INHBB	INHBB	-1.95261	0.000354862	Down
IOD1	DIO1	-1.5621	0.0146702	Down
ITPR2	ITPR2	1.69	0.00108921	Up
K6PL	PFKL	-1.40883	7.45e-06	Down
KBTBC	KBTBD12	-3.17756	0.0790875	Down
KCNG2	KCNG2	-1.27679	0.0573594	Down
KCRB	CKB	-1.88089	8.86e-06	Down
KCTD6	KCTD6	-1.92059	0.000560965	Down
LAMB2	LAMB2	-1.95673	2.66e-08	Down
LDHA	LDHA	2.21515	0.00156757	Up
LRP1	LRP1	1.47233	0.00199851	Up
LRRT3	LRRTM3	-1.3779	0.00604256	Down
MACF1	MACF1	-1.02339	0.0340961	Down
MAFB	MAFB	1.97856	0.0979021	Up
METK2	MAT2A	-0.970926	0.0158479	Down
MIRO1	RHOT1	-1.10888	0.0855668	Down
MLF1	MLF1	-1.35668	0.00222489	Down
MLF2	MLF2	0.89549	0.0870705	Up
MMP16	MMP16	1.77362	0.0737079	Up
MSRE	MSR1	2.19494	0.00619157	Up
MYC	MYC	-0.959686	0.0634844	Down
NAGAB	NAGA	-1.14592	0.0221893	Down
NCOA1	NCOA1	-1.18873	0.0158479	Down
NDUA6	NDUFA6	-0.784645	0.0713455	Down
NET1	NTN1	1.68808	0.000134628	Up
NGLY1	NGLY1	-2.33506	5.74e-10	Down
NNTM	NNT	-1.07099	0.000748785	Down
NOE1	OLFM1	-2.43528	0.00589221	Down
NR1H3	NR1H3	1.21916	0.00817289	Up
NUDT4	NUDT4	-1.70258	0.0230952	Down
PCDH1	PCDH1	1.40876	0.0328903	Up
PGFS1	AKR1C1	-3.13711	2.66e-08	Down
PI16	PI16	1.7883	0.0441308	Up
PIM1	PIM1	-3.33985	0.00181488	Down
PKHG6	PLEKHG6	-1.9298	0.00355425	Down
PMEPA	PMEPA1	2.75837	0.00089334	Up
PPP2R1B	PPP2R1B	1.3204	0.000102	Up
PPP5	PPP5C	-1.21058	0.0314956	Down
PRLD2	PRELID2	2.53839	0.0476614	Up
PROP	CFP	1.5524	0.0891346	Up
PSB9	HLA-DQA1	1.01153	0.0289078	Up
QKI	QKI	0.967743	0.0374451	Up
RABEK	RABEPK	-1.13889	0.0351738	Down
RGC32	RGCC	-0.806328	0.0421709	Down
RGS3	RGS3	-1.22599	0.0144747	Down
RHBG	RHBG	-1.49962	0.000641858	Down
RISC	SCPEP1	1.90271	0.036804	Up
RN19A	RNF19A	-1.53606	0.0867956	Down
S10A4	S100A4	1.90952	4.68e-06	Up
S10AB	S100A11	1.03003	0.0221893	Up
S14L3	SEC14L3	-1.72322	0.0650065	Down
S22A4	SLC22A4	-2.33493	0.0861002	Down
SAP	PSAP	0.826215	0.0657891	Up
SEM3C	SEMA3C	1.79131	7.45e-06	Up
SEM7A	SEMA7A	-1.9934	0.0226489	Down
SHSA3	SHISA3	-4.45689	0.0146702	Down
SIK2	SIK2	1.93869	0.000133701	Up
SLIT3	SLIT3	-1.94656	0.00012124	Down
SMRC2	SMARCC2	-1.07777	0.0657891	Down
SMRD3	SMARCD3	-1.44497	0.0515167	Down
SPERI	SPATC1	-2.44971	7.45e-06	Down
SPRL1	SPARCL1	-1.00001	0.0160025	Down
SRCRL	SSC5D	2.56905	0.0870705	Up
SUOX	SUOX	-1.33706	0.0783425	Down
SWP70	SWAP70	-1.10506	0.00770484	Down
SYN2	SYN2	-0.984472	0.0336131	Down
SYNP2	SYNPO2	1.09203	0.0113837	Up
T120A	TMEM120A	1.04272	0.00749066	Up
TBC20	TBC1D20	1.18661	0.0979021	Up
TECR	TECR	0.999083	0.0368362	Up
TFF2	TFF2	3.34883	0.04251	Up
THIO	TXN	1.42152	0.0158479	Up
TM180	TMEM180	2.42513	0.00123154	Up
TM182	TMEM182	-2.76284	0.0770211	Down
TNNC1	TNNC1	-2.9346	9.59e-07	Down
TOM20	TOMM20	-2.10679	0.0221893	Down
TRAF4	TRAF4	-1.00941	0.0340961	Down
TSP2	THBS2	1.77653	0.0982078	Up
UBXN8	UBXN8	1.20378	0.0961983	Up
UEVLD	UEVLD	-0.802418	0.0803259	Down
VEGFC	VEGFC	-1.79675	0.0146702	Down
VLDLR	VLDLR	-1.4165	0.0226895	Down
XAF1	XAF1	2.51668	0.0274214	Up
ZNF24	ZNF24	-5.67838	0.000178447	Down
