# Supplementary material for: Global gene expression profiling of brown to white adipose tissue transformation in sheep reveals novel transcriptional components linked to adipose remodeling
Source: BMC Genomics. 2015 Mar 19;16(1):215. doi: 10.1186/s12864-015-1405-8 (PMC4407871; doi:10.1186/s12864-015-1405-8)
Supplement: Additional file 6: Table S5. — List of the 717 differentially expressed genes between the transition phase and the white adipose phase. [file 12864_2015_1405_MOESM6_ESM.xlsx]

## Sheet: Sheet 1
Additional file 6: Table S5
Sheep_gene_ID	HGNC_names	log2FoldChange	Adjusted p-value	Up/Down regulated
A16A1	ALDH16A1	-3.21533	5.27887e-05	Down
AATM	GOT2	-2.85734	0.00184393	Down
ABCA6	ABCA6	1.74112	0.0401317	Up
ABCB7	ABCB7	-1.67856	0.0799147	Down
ABCG2	ABCG2	1.24533	0.0183173	Up
ABHD8	ABHD8	-3.22781	0.0292657	Down
ABHDB	ABHD11	-1.03068	0.0453683	Down
ACAD9	ACAD9	-2.53776	0.000335259	Down
ACADS	ACADS	-1.17389	0.0171826	Down
ACADV	ACADVL	-1.55819	0.000302752	Down
ACD11	ACAD11	1.93398	0.00983727	Up
ACDSB	ACADSB	-1.13111	0.0643459	Down
ACHE	CHRNE	1.4524	0.00609076	Up
ACON	ACO2	-1.26916	0.0473586	Down
ACOT9	ACOT9	-1.1243	0.0198402	Down
ACSF2	ACSF2	-2.09844	3.56268e-07	Down
ACSF3	ACSF3	-1.41178	0.0311855	Down
ADA1A	ADRA1A	-2.3503	0.0012891	Down
ADA28	ADAM28	5.26914	2.18601e-09	Up
ADA2A	ADRA2A	2.51017	1.79616e-05	Up
ADA33	ADAM33	1.58535	0.000122645	Up
ADCK5	ADCK5	1.18559	0.0146822	Up
ADNP	ADNP	0.969083	0.0273436	Up
ADO	AOX1	3.80794	2.22222e-44	Up
ADRB2	ADRB2	2.74252	1.05664e-07	Up
ADRB3	ADRB3	-1.10765	0.0757283	Down
AEN	AEN	1.74794	2.01056e-05	Up
AGM1	PGM3	1.23086	0.00411184	Up
AIF1	AIF1	0.933129	0.0733493	Up
AIFM1	AIFM1	-1.44506	0.00129767	Down
AIRE	AIRE	-Inf	0.000271788	Down
AL7A1	ALDH7A1	-1.11344	0.084324	Down
ALBU	ALB	-2.02559	0.0846189	Down
ALG14	ALG14	-2.21794	0.048263	Down
AN32E	ANP32E	1.85695	0.000285258	Up
ANGL2	ANGPTL2	1.86517	0.0271653	Up
ANK1	ANK1	1.5417	0.0217635	Up
ANKH1	ANKHD1	1.47653	3.43949e-05	Up
ANKR9	ANKRD9	-2.15931	0.0003642	Down
ANR10	ANKRD10	1.04994	0.0871603	Up
ANR31	ANKRD31	1.12542	0.0262217	Up
AP1AR	AP1AR	1.34465	0.00550481	Up
APT	APRT	-2.51232	0.0632942	Down
AQP11	AQP11	1.52146	0.0080102	Up
AQP7	AQP7	1.26308	0.000401392	Up
AR6P4	ARL6IP4	0.912536	0.0599953	Up
ARC1B	ARPC1B	-1.82113	0.0507969	Down
ARHG1	ARHGEF1	1.41684	0.000683323	Up
ARL4A	ARL4A	1.86175	0.00684416	Up
ASPN	ASPN	1.78481	8.66075e-08	Up
AT1A1	ATP1A1	-3.20981	0.00571656	Down
AT2L1	ETNPPL	2.20254	4.66243e-08	Up
AT2L2	PHYKPL	1.51768	0.00128467	Up
AT5G1	ATP5G1	-2.49124	0.00893226	Down
ATG9A	ATG9A	-1.11226	0.0950738	Down
ATIF1	ATPIF1	-1.14721	0.0151537	Down
ATLA2	ATL2	-2.50229	1.05666e-07	Down
ATP5J	ATP5J	-1.07118	0.0315736	Down
ATPB	ATP5B	-1.42633	0.0011785	Down
ATPD	ATP5D	-2.71086	1.20508e-06	Down
ATPK	ZNF607	-1.25445	0.00667201	Down
ATPO	ATP5O	-1.12433	0.0182819	Down
ATS16	ADAMTS16	-2.47817	0.00463148	Down
AUTS2	AUTS2	2.12439	6.25407e-05	Up
BABA1	BABAM1	-3.00221	0.000184369	Down
BAT1	SLC7A9	1.38452	0.0150405	Up
BCL6	BCL6	-2.33924	5.37661e-05	Down
BCL7C	BCL7C	1.07504	0.0433359	Up
BDH	BDH1	-Inf	0.0390851	Down
BEND5	BEND5	1.87478	0.0416925	Up
BFAR	BFAR	0.916343	0.0608136	Up
BHLH9	BHLHB9	-1.38443	0.0429884	Down
BICC1	BICC1	1.36251	0.0577519	Up
BIRC3	BIRC3	-2.70564	0.00168658	Down
BMP4	BMP4	1.55295	0.022339	Up
BOLA3	BOLA3	-1.42563	0.00271922	Down
BRI3	BRI3	2.49239	4.53081e-05	Up
BTBD9	BTBD9	-1.46273	0.0953868	Down
C1QC	C1QC	1.5788	0.0518504	Up
C1QT7	C1QTNF7	1.76387	0.0228175	Up
C1R	C1R	2.75468	0.00172606	Up
C1RL	C1RL	1.26851	0.04202	Up
C2C2L	C2CD2L	1.33568	0.0087001	Up
C4BPA	C4BPA	4.09695	4.38383e-12	Up
C560	SDHC	-2.26918	0.000367176	Down
CABL1	CABLES1	1.51821	0.00249289	Up
CAC1D	CACNA1D	2.25805	0.0404556	Up
CAC1I	CACNA1I	-1.66753	0.0590101	Down
CACP	CRAT	-2.84713	6.5165e-06	Down
CAD13	CDH13	1.44901	0.00025472	Up
CALR	CALR	-1.77593	0.0801009	Down
CANT1	CANT1	1.95073	1.13045e-07	Up
CATA	CAT	1.53515	0.00123192	Up
CBWD2	CBWD2	-2.55705	0.0219944	Down
CCD37	CCDC37	1.63528	0.00358193	Up
CCD84	CCDC84	1.51269	0.00208424	Up
CCG3	CACNG3	-3.39583	0.048263	Down
CCL26	CCL26	1.86277	0.00855904	Up
CD043	TMA16	1.2449	0.0454255	Up
CD20B	CDC20B	1.15062	0.00404273	Up
CD52	CD52	3.71955	0.000901492	Up
CD99	CD99	1.31615	0.0199774	Up
CE110	CNTRL	1.98147	0.0464928	Up
CEA16	CEACAM16	-4.1567	0.0116697	Down
CEAM6	CEACAM1	2.27617	2.27568e-05	Up
CECR2	CECR2	1.59447	0.000424378	Up
CEP70	CEP70	1.46054	0.0413089	Up
CEP76	CEP76	1.0758	0.00584439	Up
CF129	CCDC167	-1.90226	0.0327979	Down
CFAD	CFD	2.03511	1.24926e-06	Up
CG036	YAE1D1	-2.64012	0.077996	Down
CG058	CPED1	1.52503	0.00760614	Up
CHCH3	CHCHD3	-2.12083	3.81882e-06	Down
CHD6	CHD6	1.02533	0.0995826	Up
CHSP1	CARHSP1	1.48328	0.000100921	Up
CHSS2	CHPF	1.42072	0.000258643	Up
CIB2	CIB2	-1.24962	0.0772407	Down
CIDEA	CIDEA	-1.26072	0.0814497	Down
CIDEC	CIDEC	1.36906	0.000201448	Up
CILP1	CILP	1.17227	0.0652028	Up
CIR1A	CIRH1A	1.05993	0.0132604	Up
CISY	CS	-1.83307	0.00358193	Down
CK2N1	CAMK2N1	1.08046	0.06079	Up
CK5P3	CDK5RAP3	1.25825	0.00584663	Up
CKLF8	CMTM8	1.50761	0.00198793	Up
CL026	METTL25	2.66186	3.21175e-08	Up
CL035	KIAA1551	1.082	0.00983727	Up
CLC1A	CLEC1A	1.31592	0.00740368	Up
CLCB	CLTB	-1.35129	0.0373997	Down
CLD4	CLDN4	3.61233	0.00411184	Up
CLDN2	CLDND2	1.38583	0.0847228	Up
CLK3	CLK3	1.06254	0.00983727	Up
CLPP	CLPP	-1.11599	0.0373333	Down
CLPT1	CLPTM1	-2.94671	0.000472689	Down
CN048	MTA3	2.21944	6.69899e-05	Up
CNPY3	CNPY3	1.2124	0.0381643	Up
CO1A2	COL5A2	1.10986	0.00349616	Up
CO4	C4A	-2.01505	0.00789434	Down
COE2	EBF2	-1.78237	0.0311855	Down
COG3	COG3	1.23676	0.0144842	Up
COL12	COLEC12	1.6509	0.00729961	Up
COMD4	COMMD4	-1.40981	0.0122862	Down
COPB	COPB1	-1.75135	0.0146822	Down
COQ4	COQ4	-1.38101	0.00772367	Down
COQ6	COQ6	-1.91903	0.000441054	Down
COQ9	COQ9	-2.38964	0.0126739	Down
COX5A	COX5A	-2.08954	1.75313e-06	Down
COX5B	COX5B	-1.11872	0.0199106	Down
COX8A	COX8A	-2.33609	4.95494e-06	Down
CP079	BRICD5	-1.1333	0.0434509	Down
CP39A	CYP39A1	1.3445	0.0789567	Up
CP4V2	CYP4V2	3.17735	7.24152e-08	Up
CPNE9	CPNE9	1.81952	0.0458266	Up
CPNS1	CAPNS1	-2.18365	0.0146822	Down
CPT1A	CPT1A	-Inf	0.0185943	Down
CRFR2	CRHR2	-2.83944	0.0266897	Down
CRYL1	CRYL1	-3.23051	0.088002	Down
CS044	C19orf44	1.15379	0.0199774	Up
CSN1	GPS1	-2.83545	0.0934831	Down
CSRP2	CSRP2	-1.79948	0.0221936	Down
CTHR1	CTHRC1	2.61989	0.00371563	Up
CX6A1	COX6A1	-2.19156	2.55858e-07	Down
CY1	CYC1	-1.36231	0.00244837	Down
CYHR1	CYHR1	-2.2814	0.0552604	Down
DAAM1	DAAM1	1.28765	0.00225726	Up
DBP	DBP	2.00032	1.35287e-07	Up
DCAF5	DCAF5	1.22429	0.0860688	Up
DCMC	MLYCD	-1.22012	0.0851777	Down
DCOR	ODC1	-Inf	0.073583	Down
DCTN1	DCTN1	0.962137	0.0249743	Up
DDAH2	DDAH2	1.26962	0.0262217	Up
DDX24	DDX24	1.74897	7.00807e-06	Up
DDX5	DDX5	-1.62195	0.000934078	Down
DEN2A	DENND2A	2.58202	5.86467e-12	Up
DERL3	DERL3	-1.39362	0.00200739	Down
DGAT1	DGAT1	-2.12809	0.000424782	Down
DGAT2	DGAT2	-2.46914	0.0627008	Down
DGKA	DGKA	-1.6562	0.00400146	Down
DHB8	HSD17B8	-1.13053	0.0460942	Down
DHRS3	DHRS3	1.33635	0.0157631	Up
DHRSX	DHRSX	2.28884	0.0263885	Up
DHSA	SDHA	-1.81455	2.70527e-05	Down
DHSB	SDHB	-1.40852	0.0170799	Down
DIDO1	DIDO1	1.08493	0.0416925	Up
DKKL1	DKKL1	-1.92337	0.000876126	Down
DLDH	DLD	-1.71282	0.00167514	Down
DLL1	DLL1	1.40689	0.0391068	Up
DNM1L	DNM1L	-2.70055	0.0257228	Down
DOC2G	TBX10	-1.09653	0.0733493	Down
DOCK6	DOCK6	1.12446	0.0180973	Up
DP13B	APPL2	1.41873	0.00463148	Up
DQX1	DQX1	-Inf	0.0192297	Down
DREB	PDLIM7	1.01648	0.0217635	Up
DSC3	DSC3	3.27902	0.0218971	Up
DSEL	DSEL	1.48264	0.0166003	Up
DSN1	DSN1	1.47398	0.006752	Up
DTX3	DTX3	1.82544	0.000260983	Up
DUS26	DUSP26	5.64573	4.06688e-07	Up
DYN1	DNM1	1.25416	0.000889716	Up
ECH1	ECH1	-1.29676	0.00519137	Down
ECHA	HADHA	-1.92833	4.49342e-05	Down
ECHB	HADHB	-1.29115	0.00432759	Down
ECHM	ECHS1	-1.18209	0.0694174	Down
ECI1	ECI1	-2.90056	0.0190274	Down
ECT2L	ECT2L	1.36695	0.00468609	Up
EF1D	EEF1D	-3.86539	1.59904e-07	Down
EFGM	GFM1	-1.95241	6.71675e-05	Down
EFNA2	EFNA2	1.16926	0.00445693	Up
EFTU	TUFM	-3.16085	1.67347e-05	Down
EHD2	EHD2	1.32511	0.000420743	Up
EIF3D	EIF3D	-1.11447	0.0934831	Down
EIF3F	EIF3F	-1.24935	0.054857	Down
ELOC	TCEB1	-2.20006	0.033766	Down
ELYS	AHCTF1	1.37233	0.00183838	Up
EPC2	EPC2	1.25643	0.0101114	Up
ERBB2	ERBB2	1.42064	0.0458266	Up
ES1	C21orf33	-2.29239	1.93133e-06	Down
ESR1	ESR1	1.93899	0.00606154	Up
ESYT1	ESYT1	1.64504	0.000370488	Up
ETFA	ETFA	-1.36809	0.0273436	Down
ETFD	ETFDH	-1.64192	0.0146822	Down
EVL	EVL	1.01315	0.0401828	Up
EXOC2	EXOC2	1.66296	0.00493789	Up
F149A	FAM149A	3.07733	3.29707e-13	Up
FA11	F11	5.08398	2.74558e-06	Up
FA57B	FAM57B	1.80741	0.0604828	Up
FABD	MCAT	-4.14973	0.0482032	Down
FABPH	FABP3	-4.0989	0.0036384	Down
FAIM1	FAIM	1.66423	0.000845636	Up
FANCM	FANCM	1.06117	0.0848658	Up
FBX2	FBXO2	3.49008	0.0944535	Up
FBX25	FBXO25	1.22942	0.0327979	Up
FBXW8	FBXW8	0.868551	0.0978031	Up
FCERG	FCER1G	-4.38109	0.000484201	Down
FCGRN	FCGRT	-1.0878	0.0934388	Down
FGL1	FGL1	-1.44881	0.0625435	Down
FGL2	FGL2	1.6108	0.0130271	Up
FHL1	FHL1	1.52405	0.00550481	Up
FIBP	FIBP	-1.00476	0.086368	Down
FKB10	FKBP10	1.33484	0.00599198	Up
FKBP8	FKBP8	-1.76577	0.00239592	Down
FNBP2	SRGAP2	0.939562	0.0401828	Up
FUND2	FUNDC2	-2.39899	0.000168711	Down
FXL13	FBXL13	2.29569	8.70264e-05	Up
FXRD2	FOXRED2	-0.945171	0.0754478	Down
G109A	HCAR2	2.16957	0.000990061	Up
GA2L1	GAS2L1	-3.3044	0.000184369	Down
GA45A	GADD45A	2.22349	1.15868e-10	Up
GALK1	GALK1	1.55256	0.000145636	Up
GANC	GANC	2.36941	0.027523	Up
GATM	GATM	1.97615	0.00211997	Up
GBRAP	GABARAP	0.833645	0.0781339	Up
GCDH	GCDH	-2.94633	0.000472689	Down
GDF1	CERS1	1.49211	0.0269958	Up
GDIA	GDI1	0.918197	0.0514659	Up
GELS	GSN	1.2756	0.0169293	Up
GGH	GGH	-1.29018	0.0552604	Down
GHITM	GHITM	-1.64378	0.000830317	Down
GLCNE	GNE	0.900449	0.0799147	Up
GLCTK	GLYCTK	1.22625	0.084324	Up
GLO2	HAGH	-1.34401	0.0518504	Down
GLPK	GK	-4.32501	0.038549	Down
GLRX2	GLRX2	-1.10781	0.02757	Down
GLSK	GLS	0.932412	0.0675009	Up
GLT11	GALNT11	-2.06353	0.0934253	Down
GMCL1	GMCL1	0.986304	0.0243033	Up
GNAS1	GNAS	-1.41792	0.00183838	Down
GORS2	GORASP2	1.44439	0.000794165	Up
GPAT1	GPAM	-1.99577	6.69899e-05	Down
GPAT3	AGPAT9	-1.51434	0.0578439	Down
GPBP1	GPBP1	1.12161	0.00426703	Up
GPDA	GPD1	-1.07056	0.0420135	Down
GRB10	GRB10	2.09107	5.48708e-05	Up
GRP75	HSPA9	-2.16382	3.93524e-06	Down
GSDMA	GSDMA	2.20848	0.084324	Up
GSHB	GSS	-2.35675	0.000394772	Down
GSTK1	GSTK1	-2.12045	0.000373688	Down
GSTP1	GSTP1	1.0301	0.00805422	Up
GUC2D	GUCY2D	1.54146	0.00216663	Up
Gm13476	DRP2	1.95021	0.0934831	Up
H2AY	H2AFY	1.00569	0.0138942	Up
HAP1	KRT14	-1.97503	0.00118887	Down
HAS1	HAS1	1.08415	0.0509382	Up
HDAC3	HDAC3	-1.55868	0.00561425	Down
HDAC5	HDAC5	1.02134	0.0847228	Up
HEBP2	HEBP2	-2.41694	0.0871603	Down
HECD1	HECTD1	-1.37517	0.0734423	Down
HEM1	ALAS1	-1.17401	0.0995983	Down
HGFA	HGFAC	-1.19033	0.0852628	Down
HIBADH	HIBADH	1.14432	0.00467488	Up
HIF3A	HIF3A	2.06076	0.0177274	Up
HLA-B	HLA-B	2.01012	0.000874183	Up
HMCS1	HMGCS1	-2.80984	0.0378211	Down
HMCS2	HMGCS2	-3.95951	1.67347e-05	Down
HMGCL	HMGCL	-1.21063	0.0810869	Down
HMR1	MR1	1.02731	0.0496758	Up
HNRL2	HNRNPUL2	1.42876	0.000889716	Up
HNRPU	HNRNPU	0.858385	0.0721489	Up
HOGA1	HOGA1	1.20671	0.03271	Up
HOOK2	HOOK2	-2.07194	0.0482032	Down
HPS5	HPS5	1.4397	7.47753e-05	Up
HS90A	HSP90AA1	-2.08507	0.0416925	Down
HS90B	HSP90AB1	-1.30031	0.0157631	Down
HSDL2	HSDL2	-1.17753	0.0123788	Down
HSP7C	HSPA8	-2.90135	0.00123192	Down
HTRA3	HTRA3	1.7162	0.00239592	Up
HYES	EPHX2	-2.23528	0.00123192	Down
ICAL	CAST	1.59894	0.00146129	Up
IDH3A	IDH3A	-3.05654	1.98199e-09	Down
IDH3B	IDH3B	-2.25492	8.37583e-06	Down
IDH3G	IDH3G	-1.46511	0.000967496	Down
IDHP	IDH2	-3.81081	0.000489736	Down
IDI1	IDI1	-2.64715	0.0244906	Down
IF4G2	EIF4G2	-1.75787	0.000683323	Down
IFIH1	IFIH1	1.16193	0.0911472	Up
IGG2B	IGLL1	3.33938	0.0458266	Up
IKBD	NFKBID	1.51662	0.0604541	Up
IMDH1	IMPDH1	1.50457	0.0518504	Up
IMMT	IMMT	-2.53582	1.54634e-06	Down
IMP4	IMP4	-2.11563	0.0305132	Down
IOD1	DIO1	-Inf	0.0799147	Down
IQCB1	IQCB1	1.11542	0.0146822	Up
IQGA2	IQGAP2	2.47878	0.000119464	Up
ISK2	SPINK2	-1.60116	0.0848658	Down
ISLR	ISLR	1.99328	1.8602e-06	Up
ISOC1	ISOC1	-3.77662	4.21696e-09	Down
ISOC2	ISOC2	-1.65555	0.00404273	Down
ITA7	ITGA7	-1.23978	0.0116697	Down
ITIH4	ITIH4	1.87724	0.0125272	Up
ITM2B	ITM2B	1.22536	0.00100384	Up
JAK1	JAK1	1.29071	0.0300313	Up
K0090	EMC1	1.29399	0.00961473	Up
K0247	KIAA0247	1.27768	0.000358549	Up
K0664	CLUH	-1.12243	0.0558818	Down
K0802	SOGA2	-2.16502	0.00252915	Down
K1C28	KRT28	1.11826	0.068658	Up
K2013	KIAA2013	-2.72726	0.05685	Down
K2026	KIAA2026	1.04552	0.0636797	Up
K6PL	PFKL	-2.0571	0.000172707	Down
KAD2	AK2	-1.47687	0.000889716	Down
KAD3	AK3	-1.31205	0.0182819	Down
KAP3	PRKAR2B	-1.44501	0.0172414	Down
KBP	KIAA1279	1.01756	0.0188485	Up
KBRS1	NKIRAS1	1.12763	0.00571656	Up
KDM1A	KDM1A	-1.46331	0.0468662	Down
KITM	TK2	1.34646	0.000767791	Up
KLF4	KLF4	1.18829	0.0219537	Up
KPB1	PHKA1	0.98157	0.0522256	Up
KPCG	PRKCG	1.34735	0.00206665	Up
KRBA1	KRBA1	1.24298	0.00936377	Up
LAMB1	LAMB1	0.972541	0.0217905	Up
LAMB3	LAMB3	-1.93222	0.01175	Down
LAMP1	LAMP1	1.26311	0.000441054	Up
LAP4B	LAPTM4B	1.04739	0.0200141	Up
LASS2	CERS2	-2.00823	0.000424378	Down
LDHA	LDHA	-2.55368	0.00816168	Down
LDHB	LDHB	-1.44466	0.00123192	Down
LEG1	LGALS1	-0.99653	0.0497514	Down
LIMK1	LIMK1	1.44595	0.00496941	Up
LIN37	LIN37	-1.9263	0.0282233	Down
LIRB3	LILRB3	2.03342	0.000911634	Up
LOX12	ALOX12	1.53589	0.0789991	Up
LPPRC	LRPPRC	-1.21119	0.0330936	Down
LRC36	LRRC36	2.64354	0.010522	Up
LRC39	LRRC39	1.14976	0.00809562	Up
LRC61	LRRC61	1.12046	0.0769529	Up
LRC8C	LRRC8C	3.00491	4.2812e-10	Up
LRP1	LRP1	1.3682	0.000115596	Up
LRRN2	LRRN2	1.97501	0.0948676	Up
LS14A	LSM14A	1.31133	0.0507304	Up
LSHR	LHCGR	1.80971	0.000889716	Up
LY9	LY9	1.511	0.00426703	Up
LYRIC	MTDH	1.11324	0.0596466	Up
MA2B1	MAN2B1	1.64139	0.000131757	Up
MAMC2	MAMDC2	2.57855	0.00235967	Up
MARK1	MARK1	1.27376	0.00550481	Up
MBIP1	MBIP	0.94039	0.0416925	Up
MBOA5	LPCAT3	-2.13743	0.0902919	Down
MCAT	SLC25A20	-1.8209	5.37661e-05	Down
MCLN1	MCOLN1	1.59006	5.01533e-05	Up
MCM7	MCM7	1.50936	0.0266608	Up
MDHC	MDH1	-1.57591	0.00254226	Down
MED21	MED21	-1.77811	0.0362712	Down
MFAP4	MFAP4	2.41174	1.6108e-08	Up
MIDA	NDUFAF7	-1.43068	0.0733196	Down
MIME	OGN	1.60858	1.28528e-05	Up
MISSL	RPL23A	0.934259	0.0458266	Up
MK03	MAPK3	1.30562	0.00420794	Up
MKLN1	MKLN1	-1.67305	0.0304075	Down
MKNK2	MKNK2	1.26064	0.0942122	Up
MLF1	MLF1	-3.61967	0.000281907	Down
MLTK	No gene found	1.38088	0.000116063	Up
MMAC	MMACHC	-2.43735	0.0271653	Down
MOG1	RANGRF	1.84708	2.15624e-05	Up
MOT1	SLC16A1	-3.7259	0.0304294	Down
MOT6	SLC16A5	-1.86884	0.00101926	Down
MPCP	SLC25A3	-2.34238	7.31815e-07	Down
MPRD	M6PR	0.971072	0.0389656	Up
MRC1	No gene found	1.82816	0.0369303	Up
MRP4	ABCC4	2.35334	0.0113356	Up
MS18B	OIP5	-1.02603	0.0902919	Down
MTCH2	MTCH2	-1.24737	0.0217692	Down
MTSSL	MTSS1L	1.18242	0.0125921	Up
MTUS2	MTUS2	2.90466	5.48708e-05	Up
MUC18	MCAM	-1.90953	0.00619188	Down
MUML1	MUM1L1	1.90508	0.0785153	Up
MYC	MYC	2.24431	8.62904e-10	Up
MYOM1	MYOM1	2.66314	0.0953295	Up
N4BP3	RMND5B	1.20942	0.0433916	Up
NAA38	NAA38	-2.17635	0.0283509	Down
NAA50	NAA50	-1.28768	0.0468271	Down
NAF1	NAF1	1.10059	0.0139524	Up
NCOAT	MGEA5	1.80837	1.48428e-07	Up
NCPR	POR	-1.72572	0.0529707	Down
NDP	NDP	1.74571	0.0210988	Up
NDUA3	NDUFA3	-1.46546	0.00258935	Down
NDUA4	NDUFA4	-1.4396	0.002421	Down
NDUA6	NDUFA6	-2.45693	6.73161e-08	Down
NDUA7	NDUFA7	-2.407	6.01273e-08	Down
NDUA8	NDUFA8	-1.21534	0.00983727	Down
NDUAA	NDUFA10	-2.19373	1.54545e-05	Down
NDUAB	NDUFA11	-1.2992	0.0498922	Down
NDUB2	NDUFB2	-2.11222	6.9102e-06	Down
NDUB3	NDUFB3	-1.74204	8.82361e-05	Down
NDUB6	NDUFB6	-2.48646	0.000424378	Down
NDUB7	NDUFB7	-2.01748	0.000168711	Down
NDUBB	NDUFB11	-1.17288	0.0188485	Down
NDUC2	NDUFC2	-0.961322	0.0691522	Down
NDUS1	NDUFS1	-2.52676	0.000324029	Down
NDUS2	NDUFS2	-2.28671	5.94221e-07	Down
NDUS3	NDUFS3	-2.17821	0.00011331	Down
NDUS5	NDUFS5	-1.85248	1.54545e-05	Down
NDUS7	NDUFS7	-1.24346	0.00910222	Down
NDUS8	NDUFS8	-1.46402	0.0040459	Down
NDUV1	NDUFV1	-2.91329	4.12489e-06	Down
NDUV3	NDUFV3	-1.0435	0.092627	Down
NEK9	NEK9	0.79686	0.0980405	Up
NELFE	NELFE	-4.16409	1.86653e-07	Down
NENF	NENF	1.07961	0.0119223	Up
NEP	MME	-2.15588	0.0929361	Down
NET1	NTN1	-1.66098	0.00729961	Down
NFAC2	NFATC2	1.52995	0.0594463	Up
NIT1	NIT1	-1.61012	0.00176525	Down
NKTR	NKTR	1.54969	5.47599e-05	Up
NMD3	NMD3	-1.70181	0.0978005	Down
NNTM	NNT	-1.48296	0.000894328	Down
NOG1	GTPBP4	-1.32643	0.0733493	Down
NOMO1	NOMO1	1.03057	0.057562	Up
NOS2	NOS2	1.28625	0.00236329	Up
NOS3	NOS3	-1.9568	0.0273436	Down
NR1H3	NR1H3	-1.26668	0.038549	Down
NR2F6	NR2F6	-4.69602	2.74558e-06	Down
NRBP	NRBP1	0.993295	0.0429884	Up
NRIP1	NRIP1	2.5583	3.29707e-13	Up
NRP2	NRP2	2.91962	0.00192965	Up
NSUN4	NSUN4	-2.43031	0.000889716	Down
NT5C3L	NT5C3B	-2.71139	0.0553389	Down
NTRK2	NTRK2	1.18534	0.022989	Up
NTRK3	NTRK3	-2.37139	0.00105897	Down
NU133	NUP133	1.17766	0.0194257	Up
NU205	NUP205	-Inf	0.0113284	Down
NUB1	NUB1	1.31187	0.0058955	Up
NUCG	ENDOG	-1.73367	0.0311855	Down
NUDT6	NUDT6	2.69384	1.6715e-18	Up
OCAD1	OCIAD1	-1.16807	0.0383602	Down
OCTC	CROT	-1.44082	0.0480084	Down
ODFP2	ODF2	1.30936	0.0209008	Up
ODP2	DLAT	-3.04591	2.55858e-07	Down
OLFL3	OLFML3	1.21765	0.0119223	Up
ORC6	ORC6	2.28552	0.00367439	Up
OTOR	OTOR	2.3729	0.00135352	Up
OX2G	CD200	-1.70614	0.0128928	Down
OXA1L	OXA1L	-2.76236	0.00377129	Down
PA1	PAGR1	-1.69774	0.0482032	Down
PA2G4	PA2G4	0.834495	0.0794352	Up
PA2G6	PLA2G6	1.43703	0.0660352	Up
PACN2	PACSIN2	1.00216	0.0577702	Up
PACS2	TEX22	1.018	0.0458025	Up
PADC1	PRADC1	-3.98035	0.00287601	Down
PALMD	PALMD	1.11569	0.0391	Up
PANK1	PANK1	-2.52502	0.0327979	Down
PATZ1	PATZ1	1.52023	0.00189485	Up
PCOC2	PCOLCE2	1.376	0.00101417	Up
PEDF	SERPINF1	2.3717	1.8602e-06	Up
PEG3	PEG3	1.90167	0.00239592	Up
PERT	TPO	1.07008	0.00983727	Up
PGK1	PGK1	-1.3014	0.00550481	Down
PGS2	DCN	1.74465	7.43986e-06	Up
PGTA	RABGGTA	0.996057	0.0798694	Up
PHRF1	PHRF1	-2.96216	0.00268995	Down
PHYD1	PHYHD1	1.75285	0.00611856	Up
PKHL1	PKHD1L1	3.04425	0.00760614	Up
PLM	FXYD1	3.07553	0.0433916	Up
PLOD2	PLOD2	-1.58055	0.0187832	Down
PLS2	PLSCR4	1.23213	0.0318709	Up
PLXA1	PLXNA1	1.39897	0.0458266	Up
PM14	P14	-3.54731	1.40513e-09	Down
PPARD	PPARD	-2.11134	0.0401828	Down
PPIF	PPIF	-1.84339	6.01461e-05	Down
PPME1	PPME1	-2.59629	0.00189432	Down
PPP2R5C	PPP2R5C	0.947258	0.024795	Up
PPP5	PPP5C	1.40065	0.0283095	Up
PRDBP	PRKCDBP	-1.66225	0.0268479	Down
PROM1	PROM1	2.36157	0.0152348	Up
PROS	PROS1	1.79261	1.17645e-05	Up
PRPF3	PRPF3	0.941184	0.0295722	Up
PRRX1	PRRX1	1.35868	0.0507304	Up
PRS53	PRSS53	1.25894	0.00760614	Up
PSA1	PSMA1	-1.29215	0.0882707	Down
PSB4	PSMB4	-1.447	0.0106777	Down
PSB5	PSMB5	-2.09368	0.000793519	Down
PSMD2	PSMD2	-3.03689	5.74813e-06	Down
PTCA	PTPRCAP	1.50732	0.0871603	Up
PTGES	PTGES	2.28958	0.00181109	Up
PTN21	PTPN21	1.25831	0.0085774	Up
PTPRE	PTPRE	-3.3145	0.0691526	Down
PTPRS	PTPRS	1.8657	1.42711e-05	Up
Ppp2r5a	PPP2R5A	-1.30212	0.0755787	Down
Q8N7J3	KDM2A	1.91378	0.00116911	Up
QCR1	UQCRC1	-4.68619	1.70071e-21	Down
QCR2	UQCRC2	-1.30188	0.00404273	Down
QCR7	UQCRB	-1.49335	0.0599953	Down
QCR8	UQCRQ	-1.555	0.000306119	Down
RA1L2	HNRNPA1	1.41133	8.93589e-05	Up
RAB2A	RAB2A	-1.29467	0.0434316	Down
RALY	RALY	1.17146	0.00224758	Up
RANB3	RANBP3	1.60353	0.0214296	Up
RARR2	RARRES2	1.92189	2.18601e-09	Up
RASF4	RASSF4	2.25645	0.000185099	Up
RB	RB1	1.50077	0.00210582	Up
RBM33	RBM33	1.29054	0.0012891	Up
RBP56	TAF15	1.55602	1.42711e-05	Up
RBPMS	RBPMS	1.45587	0.000225292	Up
RCL	DNPH1	-2.03256	0.0063938	Down
RCN3	RCN3	-4.39547	0.0177834	Down
RED	IK	1.11811	0.00349616	Up
RET4	RBP4	2.31398	0.0567463	Up
RF1ML	MTRF1L	-2.52053	0.0314824	Down
RGMB	RGMB	1.91353	0.000358549	Up
RGPS2	RALGPS2	1.80371	0.000256471	Up
RGS3	RGS3	2.35058	7.21748e-10	Up
RHBG	RHBG	-2.57051	0.0010217	Down
RHG07	DLC1	1.02264	0.036254	Up
RHG10	ARHGAP10	1.66266	4.2407e-05	Up
RHG22	ARHGAP22	2.76624	5.59989e-08	Up
RHOF	RHOF	1.33139	0.00653257	Up
RHOJ	RHOJ	1.53721	0.00550481	Up
RL14	RPL14	-0.946547	0.094169	Down
RL18	RPL18	-3.70266	3.23995e-17	Down
RL26L	RPL26L1	-2.76725	0.00396768	Down
RL28	RPL28	-1.19915	0.0190274	Down
RL3	RPL3	-1.30281	0.00606154	Down
RL8	RPL8	-1.11004	0.0215182	Down
RM02	MRPL2	-1.21598	0.0146736	Down
RM03	MRPL3	-1.43895	0.0458266	Down
RM32	MRPL32	-1.90502	0.00225726	Down
RM44	MRPL44	-1.8757	0.00833345	Down
RM50	MRPL50	-1.99453	0.00496941	Down
RM51	MRPL51	-2.26772	0.00349616	Down
RMD1	RMDN1	1.84756	0.000356498	Up
RNAS6	RNASE6	2.366	0.000258268	Up
RNF25	RNF25	0.965504	0.0801009	Up
ROA2	HNRNPA2B1	-1.52126	0.00550481	Down
RON	MST1R	1.57317	0.0416925	Up
RPB1	POLR2A	1.32443	0.0429884	Up
RRN3	RRN3	1.56995	0.000815198	Up
RS12	RPS12	1.57496	0.0143382	Up
RSBNL	RSBN1L	1.32213	0.0172952	Up
RSMB	SNRPB	-2.06852	0.0966155	Down
RT05	MRPS5	-1.42895	0.0283509	Down
RT11	MRPS11	-1.8749	0.0273436	Down
RT4I1	RTN4IP1	-2.58215	0.000100921	Down
RTDR1	RTDR1	-1.15215	0.0837583	Down
RTF1	RTF1	1.51284	0.0209008	Up
RUVB1	RUVBL1	-1.64198	0.0300869	Down
RXRG	RXRG	-1.35855	0.0203624	Down
S10AA	S100A10	0.955685	0.0172414	Up
S10AD	S100A13	1.7948	6.66624e-06	Up
S22AI	SLC22A18	-3.8161	0.084324	Down
S2539	SLC25A39	-2.86653	0.00191114	Down
S27A1	SLC27A1	1.39976	0.0416352	Up
S40A1	SLC40A1	1.86056	9.59147e-09	Up
S61A2	SEC61A2	-1.99424	0.0155705	Down
SAT2	SAT2	2.00387	0.0694174	Up
SATB2	SATB2	2.17562	0.00526184	Up
SC16A	SEC16A	1.55046	0.00467488	Up
SCAR3	SCARA3	1.98625	0.000155204	Up
SCOC	SCOC	-2.47503	0.0426196	Down
SCRIB	SCRIB	-3.56143	0.0147272	Down
SDC2	SDC2	2.43156	6.01273e-08	Up
SDK1	SDK1	1.80913	0.00507273	Up
SELT	SELT	-1.46527	0.0326027	Down
SEM3C	SEMA3C	1.22369	0.00349616	Up
SEM3F	SEMA3F	1.58846	0.00686662	Up
SEN54	TSEN54	1.18876	0.0148634	Up
SEPR	FAP	1.16351	0.0368972	Up
SEPT3	SEPT3	3.27895	0.0659388	Up
SERC3	SERINC3	1.00887	0.0273436	Up
SETD3	SETD3	1.26349	0.06079	Up
SFRP2	SFRP2	1.49257	0.0190274	Up
SH3G1	SH3GL1	-3.32164	0.0601919	Down
SH3L2	SH3BGRL2	2.0478	6.20424e-05	Up
SIN3A	SIN3A	1.3202	0.0262217	Up
SIX1	ANHX	-1.94864	0.043008	Down
SKA3	SKA3	1.67163	0.0502741	Up
SLIRP	SLIRP	-1.80974	0.00353754	Down
SLK	SLK	1.06156	0.0733493	Up
SLMO2	SLMO2	-0.943793	0.0734423	Down
SLX1	SLX1B	1.19112	0.0351133	Up
SMAD1	SMAD1	1.34325	0.0159246	Up
SMOC1	SMOC1	2.02842	1.40513e-09	Up
SODE	SOD3	2.02199	0.0126739	Up
SODM	SOD2	-1.41919	0.00832762	Down
SORL	SORL1	2.47012	1.40513e-09	Up
SOSB2	NABP1	-Inf	0.053727	Down
SOX4	SOX4	1.61617	0.0180973	Up
SPAG5	SPAG5	1.52916	0.00514613	Up
SPCS2	SPCS2	-0.975694	0.0983458	Down
SPEF2	SPEF2	2.01508	0.0141098	Up
SPG20	SPG20	-1.41757	0.0721489	Down
SPT20	SPATA20	-1.43382	0.03223	Down
SPTC2	SPTLC2	1.04923	0.0143382	Up
SQRD	SQRDL	1.71216	1.54634e-06	Up
SRBS1	SORBS1	1.7921	1.36373e-05	Up
SRCRL	SSC5D	1.55695	0.0743383	Up
STAP2	STAP2	-4.13699	0.0518504	Down
STEA4	STEAP4	5.34344	0.048263	Up
STK16	STK16	-1.25705	0.0188485	Down
STX12	STX12	1.73945	0.000128889	Up
STX18	STX18	1.35028	0.00254959	Up
SUCA	SUCLG1	-3.01782	1.87285e-12	Down
SUCB1	SUCLA2	-1.93606	1.79616e-05	Down
SYHC	HARS	-1.56827	0.0521503	Down
SYNP2	SYNPO2	1.11399	0.00552532	Up
SYRC	RARS	-1.27875	0.0707985	Down
SYUG	SNCG	2.97137	1.83311e-25	Up
SYYM	YARS2	-1.2991	0.0406879	Down
T131L	FAM101B	1.24321	0.0620687	Up
T132C	TMEM132C	2.01212	0.000332119	Up
TAF1B	TAF1B	1.05874	0.0106777	Up
TAGAP	TAGAP	2.35647	0.00177353	Up
TAOK2	TAOK2	-1.86216	0.000586761	Down
TBC20	TBC1D20	-1.50789	0.0940778	Down
TCF21	TCF21	1.66287	0.0221013	Up
TCPB	CCT2	-1.56316	0.0837583	Down
TCPG	CCT3	-1.06523	0.0302245	Down
TCPH	CCT7	-1.64436	0.00861378	Down
TCPQ	CCT8	-1.39362	0.0178571	Down
TECR	TECR	-1.16026	0.0473069	Down
TECT2	TCTN2	1.60548	0.0101772	Up
TEN2	TENM2	2.47426	1.2436e-07	Up
TESC	TESC	-5.62335	0.00311542	Down
TEX10	TEX10	1.04751	0.0983458	Up
TF2H5	GTF2H5	-1.63975	0.000797449	Down
TF65	RELA	1.18208	0.00299005	Up
THIL	ACAT1	-1.02601	0.0401317	Down
THIM	ACAA2	-2.0684	5.95607e-05	Down
THTM	MPST	-3.53208	1.79504e-12	Down
TINAL	TINAGL1	-1.61833	0.0149757	Down
TLE1	TLE1	2.67364	0.00408664	Up
TM111	EMC3	-2.16743	0.00244837	Down
TM14C	TMEM14C	-4.74622	1.02246e-05	Down
TM160	TMEM160	-2.93693	1.79616e-05	Down
TM38B	TMEM38B	-2.20799	0.0466721	Down
TMD11	TMED9	1.58453	0.0533296	Up
TMPSD	TMPRSS13	2.09808	0.0609555	Up
TOB1	TOB1	-1.20776	0.0808102	Down
TOM22	TOMM22	0.928249	0.0416925	Up
TPC	SLC25A19	-0.950852	0.084324	Down
TR112	TRMT112	-5.36423	9.15198e-05	Down
TRI34	TRIM6-TRIM34	1.72728	0.00338612	Up
TRI63	TRIM63	3.23663	0.000876126	Up
TRPA1	TRPA1	-1.64732	0.0340181	Down
TSC2	TSC2	-2.39919	0.00249289	Down
TSP2	THBS2	2.00179	0.000156663	Up
TTC12	TTC12	1.92518	0.0847228	Up
TTC36	TTC36	-1.91111	6.79834e-05	Down
TTF1	TTF1	1.47134	0.00809562	Up
TXNL1	TXNL1	1.04909	0.024566	Up
TXTP	SLC25A1	-1.12632	0.0577702	Down
UB2D1	UBE2D1	-1.97791	5.75943e-06	Down
UBAC1	UBAC1	-1.39255	0.0948676	Down
UBP11	USP11	1.22041	0.00404273	Up
UBP33	USP33	1.04805	0.0361935	Up
UBXN4	UBXN4	1.15823	0.00210582	Up
UBXN6	UBXN6	-3.13723	5.46522e-09	Down
UCK2	UCK2	2.13182	0.0983458	Up
UCP1	UCP1	-5.98108	4.59601e-28	Down
UCP2	UCP2	-1.69395	0.000105559	Down
UEVLD	UEVLD	-2.4965	1.42018e-06	Down
UFO	AXL	1.17646	0.0159246	Up
ULK4	ULK4	-1.87564	0.0743383	Down
VATB2	ATP6V1B2	0.943727	0.0300869	Up
VDAC2	VDAC2	-1.63104	0.00153646	Down
VEGFB	VEGFB	1.48904	1.48077e-05	Up
VILL	VILL	1.29886	0.00457977	Up
VMAT2	SLC18A2	-3.11278	0.0318709	Down
VSIG2	VSIG2	0.934391	0.0327661	Up
WBS27	WBSCR27	2.17902	0.00959827	Up
WDFY1	WDFY1	1.09108	0.0156839	Up
WEE1	WEE1	1.53675	0.0985783	Up
WFKN1	WFIKKN1	-1.06276	0.0526242	Down
YBOX1	YBX1	-4.03498	3.09931e-13	Down
YG034	CCDC71L	1.4527	0.00614005	Up
ZCHC2	ZCCHC2	1.96693	0.000934078	Up
ZDH13	ZDHHC13	1.43475	0.0282233	Up
ZN184	ZNF184	1.87426	0.0360139	Up
ZN268	ZNF268	1.5278	0.0340809	Up
ZN276	ZNF276	-3.24725	0.0870628	Down
ZN414	ZNF414	-1.15535	0.0793163	Down
ZN438	ZNF438	1.34013	0.0421108	Up
ZN513	ZNF513	-Inf	0.0283095	Down
ZN526	ZNF598	1.31229	0.0119687	Up
ZN598	ZNF598	-1.70068	0.00805422	Down
ZN672	ZNF672	-1.20633	0.0507304	Down
ZNF23	ZNF23	1.23784	0.0166003	Up
ZNF3	ZNF3	1.7941	0.0390851	Up
