# Supplementary material for: Global gene expression profiling of brown to white adipose tissue transformation in sheep reveals novel transcriptional components linked to adipose remodeling
Source: BMC Genomics. 2015 Mar 19;16(1):215. doi: 10.1186/s12864-015-1405-8 (PMC4407871; doi:10.1186/s12864-015-1405-8)
Supplement: Additional file 10: Table S7. — List of differentially expressed genes from the transition phase to the white adipose phase that have consensus putative response elements for NR1H3, MYC, BCL6, ESR1, KLF4 or RELA. List of differentially expressed genes from the transition phase to the white adipose phase that have consensus putative response elements for nuclear receptor subfamily 1, group H, member 3 (NR1H3), v-myc avian myelocytomatosis viral oncogene homolog (MYC), B-cell lymphoma 6 (BCL6), estrogen receptor 1 (ESR1), krüppel-like factor 4 (KLF4) or v-rel reticuloendotheliosis viral oncogene homolog A (RELA). Genes are organized according to the subcellular localization of their encoded product. [file 12864_2015_1405_MOESM10_ESM.xlsx]

## Sheet: Sheet 1
Additional file 10: Table S7
		Cytoplasm	Extracellular/secreted	Membrane proteins	Mitochondrial proteins	Nucleus	Organelles	Unknown location	Transcription factors
BCL6	Up-regulated genes	NKIRAS1, DLC1, SLC27A1, DRP2	ISLR, COL5A2, SOD3, ADAM28, C1QTNF7	PKHD1L1, NTRK2		SYNPO2, FHL1, RANGRF, ORC6, IFIH1	AP1AR	FGL2, RABGGTA, CCDC37, FBXL13, RNASE6, LAMB1, RBM33, WBSCR27
	Down-regulated genes	CCT2, EIF3F, PANK1		ATP1A1	MTRF1L, NDUFB6	PPP2R5A, MED21, TAOK2, PSMB5, ALDH7A1	HSDL2	GK, ACADS, GFM1, ENDOG, RPL14, UEVLD, ATP5G1	MED21
ESR1	Up-regulated genes	RALGPS2, USP33, PHKA1, PLA2G6, GLYCTK, ODF2, SKA3, DRP2	IGLL1	LAPTM4B, BFAR, AXL, FXYD1, ADAM33, AQP7, CANT1, CLEC1A	TK2	RSBN1L, HIF3A, NEK9, AEN, NRIP1, ERBB2, TLE1		AIF1, RMND5B, PTPRS, S100A10, FAM101B, RBM33, GALK1	HIF3A, NRIP1, TLE1
	Down-regulated genes	FKBP8		SPCS2, TMEM160, TECR, POR, KIAA2013, DIO1	SDHB, ACSF3, COX5A, CLPP, UQCRC1, HMGCL, CRAT, GOT2, GCDH, NDUFB3, NDUFA3	FIBP, ZNF607, OIP5, ZNF414, PSMB4, ALDH7A1	RCN3, IDI1, COQ6	RPL26L1, SLC25A19, ENDOG, DNM1L	ZNF414
KLF4	Up-regulated genes	SSC5D, RHOF, PDLIM7, S100A13, SLC27A1	ISLR, C1QC, SOD3	BRI3, DHRS3, LRRN2, FXYD1		HIF3A, CIRH1A, FHL1, DBP, SIN3A, SATB2	CLDN4	TRIM6-TRIM34, DHRSX, ARL6IP4, GALK1, MTSS1L, FAM149A	HIF3A, CIRH1A, DBP, SIN3A, SATB2
	Down-regulated genes	HEBP2, RPL8, TSC2, PTPRE	TINAGL1, LGALS1	NTRK3, SLC16A5, SLC22A18	NDUFS2, ACADVL	KRT14, UBXN6, GPS1, DQX1		UEVLD, SELT, RPL28, NR2F6, ABHD11	NR2F6
MYC	Up-regulated genes	AOX1, MTUS2, GABARAP, ODF2, DENND2A, SLC27A1, HPS5	CTHRC1, C1QC, CILP	LY9, LAMP1, STX18, PTGES, PROM1, FXYD1, VSIG2, CLEC1A, ABCC4		ARL4A, HNRNPA1, MTDH, FHL1, WEE1, ZNF438, CABLES1, LIMK1, GSTP1		MAPK3, AUTS2, CAST, CCDC37, PTPRS, ANGPTL2, BCL7C, THBS2, MTSS1L	MTDH, ZNF438, MAPK3
	Down-regulated genes	LDHA, FABP3, NAA50, NIT1, GPD1, TSC2	FGL1, SPATA20, HGFAC	CACNG3, TMEM38B, DGAT2, GNAS, DERL3, KIAA2013	COQ4, UCP2	UBXN6, TBX10	FOXRED2	SH3GL1, SLC16A1, COMMD4, CPT1A, PRKAR2B, NDUFS5, TBC1D20, C4A	TBX10
NR1H3	Up-regulated genes	PHKA1, FBXW8, EHD2, STX12, PLA2G6, ARHGEF1, PDLIM7, GSDMA, NRBP1	SERPINF1, VEGFB, CILP	GUCY2D, BRI3, MST1R, CLEC1A		DUSP26, ANP32E, MGEA5, RSBN1L, ZNF3, PRPF3, CIDEC, DSN1, TRIM63, GPBP1, LIMK1, SMAD1, SATB2		IK, HAS1, CAST, RMND5B, CCDC84, TOMM22, RBM33, GALK1	ZNF3, CIDEC, GPBP1, SMAD1, SATB2
	Down-regulated genes	CCT2, HARS, NIT1, STK16, TSC2	FGL1, SPATA20	SLC16A5, SPCS2, TMEM160, DERL3	SDHC, NSUN4, ATP5D, ATP5B, SLC25A20, COQ9, HMGCL, GCDH, MCAT, COX6A1, ECHS1, BDH1	UBXN6, BHLHB9, RPL3, ZNF414, BABAM1	RCN3, IDI1, COQ6	CCT3, NR1H3, ULK4, LRPPRC, GSTK1, MKLN1, DNM1L	ZNF414, NR1H3, LRPPRC
RELA	Up-regulated genes	MARK1, USP33, ARHGEF1, DRP2, GNE, ZDHHC13, DLC1, GRB10, PTPN21, SKA3	VEGFB, CTHRC1, IGLL1	HLA-B, ADRA2A, LRRC8C, CD99, LAPTM4B, C2CD2L, DSC3, CHPF, SLC7A9	TK2, HOGA1, SQRDL	RGS3, ANP32E, ZNF3, HIF3A, TSEN54, CIDEC, ARHGAP22, GPBP1, DBP, IFIH1, GSTP1, PATZ1, ARL4A, HNRNPUL2, DSN1, MTDH, CIRH1A, ERBB2, RTF1, CHD6, SIN3A	MAN2B1	MKNK2, LRP1, AUTS2, FBXL13, RPL23A, FAM57B, RNF25, RALY, DHRSX, CLK3, CDC20B, PHYHD1, NUB1, S100A10, FAM101B, ANKRD10, ANKRD31, GALK1, CPNE9, MCM7, FAM149A	ZNF3, HIF3A, CIDEC, ARHGAP22, GPBP1, DBP, PATZ1, MTDH, CIRH1A, RTF1, CHD6, SIN3A, RNF25
	Down-regulated genes	APRT, NIT1, RPL18, RPL8, NOS3, HSP90AB1, PTPRE, LDHA, HEBP2, SPG20, HOOK2	DKKL1, CEACAM16, TINAGL1, LAMB3	SLC16A5, GNAS, FCGRT, AGPAT9	ATP5D, C21ORF33, COQ9, IDH3G, YARS2, IDH3B, ECHS1, VDAC2, NSUN4, ALAS1, NDUFS8, GOT2, SUCLG1, NDUFB6, NDUFA4, NDUFA3, NDUFA6	KRT14, BCL6, GPS1, GTF2H5, ZNF276, OIP5, CSRP2	RCN3	TRMT112, GFM1, COX8A, ATP5G1, ANKRD9, HSP90AA1, HADHA, PRKAR2B, ABHD11, PSMD2	BCL6, GTF2H5, ZNF276
